# Supplementary material for: High-risk adverse events in two types of single inhaler triple-therapy: a pharmacovigilance study based on the FAERS database
Source: Front Pharmacol. 2025 Jan 9;15:1460407. doi: 10.3389/fphar.2024.1460407 (PMC11754260; doi:10.3389/fphar.2024.1460407)
Supplement: Supplementary file 3 [file Table1.xlsx]

## Sheet: Table S1
Table S1 Drug names of BUD/GLY/FOR
drugname	Active ingredient	AE number
BUD/GLY/FOR
budesonide\formoterol\glycopyrronium	budesonide\formoterol\glycopyrronium	2648
budesonide;formoterol;glycopyrronium	budesonide;formoterol;glycopyrronium	4
budesonide;formoterol fumarate;glycopyrronium	budesonide\formoterol\glycopyrronium	4
trixeo aerosphere	budesonide\formoterol\glycopyrronium	4
trixeo	budesonide\formoterol\glycopyrronium	3
budesonide;formoterol fumarate;glycopyrronium bromide	budesonide; formoterol fumarate; glycopyrronium bromide	3
budesonide,glycopyrrolate,formoterol fumarate	budesonide; glycopyrronium bromide; formoterol fumarate	3
budesonide + formoterol fumarate + glycopyrronium	budesonide\formoterol\glycopyrronium	2
breztri	budesonide\formoterol\glycopyrronium	2
budesonide,glycopyrronium bromide, formoterol fumarate hydrate	budesonide\formoterol\glycopyrrolate	2
budesonide, glycopyrronium bromide and formoterol fumarate	budesonide\formoterol\glycopyrronium	2
budesonide,glycopyrronium bromide,formoterol fumarate hydrate	budesonide\formoterol\glycopyrronium	2
formoterol;glycopyrronium;budesonide	formoterol; glycopyrronium bromide; budesonide	2
breztri aerosphere	budesonide\formoterol\glycopyrronium	1
budesonide glycopyrronium bromide formoterol fumarate hydrate	budesonide\formoterol\glycopyrronium	1
breztri aerosphere (budesonide, glycopyrrolate and formoterol fumara	budesonide; glycopyrronium bromide; formoterol	1
formoterol/glycopyrronium/budesonide aerosphere	budesonide; formoterol/glycopyrrolate	1
budesonide;formoterol fumarate dihydrate;glycopyrronium bromide	budesonide; formoterol fumarate dihydrate, micronized; glycopyrronium bromide	1
		2686
Abbreviations: BUD/GLY/FOR, budesonide/formoterol/glycopyrronium

## Sheet: Table S2
Table S2 Drug names of FF/UMEC/VI
drugname	Active ingredient	AE number
FF/UMEC/VI
trelegy ellipta	fluticasone furoate\umeclidinium bromide\vilanterol trifenatate	7698
fluticasone furoate\umeclidinium bromide\vilanterol trifenatate	fluticasone furoate\umeclidinium bromide\vilanterol trifenatate	684
fluticasone fur+umeclidinium+vilanterol	fluticasone furoate\umeclidinium bromide\vilanterol trifenatate	105
blinded fluticasone fur+umeclidinium+vilanterol	fluticasone furoate\umeclidinium bromide\vilanterol trifenatate	29
fluticasone furoate;umeclidinium bromide;vilanterol trifenatate	fluticasone furoate\umeclidinium bromide\vilanterol trifenatate	19
elebrato ellipta	fluticasone furoate\umeclidinium bromide\vilanterol trifenatate	19
fluticasone furoate/umeclidinium bromide/vilanterol trifenatate	fluticasone furoate\umeclidinium bromide\vilanterol trifenatate	14
ellipta inhaler nos	fluticasone furoate or umeclidinium bromide or vilanterol trifenatate	5
fluticasone furoate/vilanterol trifenatate/umeclidinium bromide	fluticasone furoate/vilanterol trifenatate/umeclidinium bromide	2
vilanterol trifenatate/fluticasone furoate/umeclidinium bromide	fluticasone furoate\umeclidinium bromide\vilanterol trifenatate	2
fluticasone furoate,umeclidinium bromide,vilanterol trifenatate	fluticasone furoate\umeclidinium bromide\vilanterol trifenatate	1
flutic fur+umeclid+vilant vs flutic fur+vilant vs umeclid+vilanter	fluticasone furoate\umeclidinium bromide\vilanterol trifenatate	1
fluticasone furoate (+) umeclidinium bromide (+) vilanterol trifenatat	fluticasone furoate\umeclidinium bromide\vilanterol trifenatate	1
fluticasone /umeclidinnium/vilanterol(fluticasone 100/umeclidinium 62.5	fluticasone furoate\umeclidinium bromide\vilanterol trifenatate	1
fluticasone furoate;umeclidinium bromide;vila	fluticasone furoate\umeclidinium bromide\vilanterol trifenatate	1
umeclidinium bromide, fluticasone furoate, vilanterol trifenatate	umeclidinium bromide; fluticasone furoate; vilanterol trifenatate	1
ff/umec/vi [fluticasone furoate/umeclidinium bromide/vilanterol trifenatate]	fluticasone furoate\umeclidinium bromide\vilanterol trifenatate	1
		8584
Abbreviations: FF/UMEC/VI, fluticasone furoate/umeclidinium bromide/vilanterol trifenatate

## Sheet: Table S3
Table S3 BUD/GLY/FOR and FF/UMEC/VI adverse events signals at SOC level.
	BUD/GLY/FOR						FF/UMEC/VI
SOCs	N	PRR (95%CI)	ROR (95%CI)	χ2	IC (IC025)		N	PRR (95%CI)	ROR (95%CI)	χ2	IC (IC025)
respiratory, thoracic and mediastinal disorders	3246	5.09(4.9, 5.29)	4.28(4.12, 4.45)	8523.87	2.09(2.04)		8613	5.69(5.56, 5.83)	4.66(4.57, 4.75)	25822.8	2.21(2.18)
injury, poisoning and procedural complications	5651	3.45(3.34, 3.56)	2.60(2.55, 2.65)	6407.04	1.38(1.33)		10073	2.47(2.41, 2.53)	2.09(2.05, 2.13)	6518.54	1.06(1.03)
eye disorders	452	1.37(1.25, 1.51)	1.36(1.23, 1.50)	44.25	0.44(0.31)		857	1.09(1.02, 1.16)	1.09(1.03, 1.16)	5.98	0.12(0.02)
ear and labyrinth disorders	91	1.33(1.08, 1.63)	1.32(1.09, 1.61)	7.25	0.40(0.11)		112	0.66(0.55, 0.79)	0.66(0.55, 0.79)	20.02	-0.6(-0.87)
general disorders and administration site conditions	2873	0.95(0.91, 0.98)	0.95(0.91, 0.99)	7.52	-0.07(-0.12)		6778	0.93(0.91, 0.96)	0.95(0.93, 0.97)	25.33	-0.08(-0.12)
cardiac disorders	266	0.81(0.72, 0.91)	0.81(0.72, 0.91)	11.77	-0.3(-0.47)		842	1.03(0.96, 1.1)	1.03(0.97, 1.09)	0.55	0.04(-0.06)
infections and infestations	660	0.67(0.62, 0.73)	0.69(0.64, 0.75)	101.27	-0.54(-0.66)		2669	1.2(1.15, 1.24)	1.18(1.13, 1.23)	80.01	0.24(0.19)
immune system disorders	118	0.62(0.52, 0.74)	0.62(0.52, 0.74)	27.65	-0.69(-0.95)		225	0.44(0.39, 0.51)	0.45(0.39, 0.52)	154.87	-1.16(-1.35)
nervous system disorders	670	0.53(0.49, 0.57)	0.55(0.51, 0.59)	268.75	-0.87(-0.98)		1776	0.56(0.54, 0.59)	0.58(0.56, 0.6)	580.79	-0.78(-0.85)
investigations	497	0.48(0.44, 0.53)	0.5(0.46, 0.54)	264.81	-1(-1.13)		1003	0.41(0.39, 0.44)	0.43(0.41, 0.46)	827.26	-1.23(-1.32)
psychiatric disorders	372	0.39(0.35, 0.43)	0.4(0.36, 0.44)	351.65	-1.32(-1.46)		692	0.31(0.29, 0.33)	0.32(0.3, 0.35)	1052.58	-1.64(-1.75)
renal and urinary disorders	120	0.39(0.33, 0.47)	0.39(0.33, 0.47)	113.27	-1.34(-1.6)		634	0.76(0.7, 0.82)	0.77(0.71, 0.83)	46.59	-0.39(-0.5)
musculoskeletal and connective tissue disorders	331	0.37(0.33, 0.41)	0.38(0.34, 0.42)	355.69	-1.4(-1.56)		993	0.47(0.44, 0.5)	0.48(0.45, 0.51)	590.71	-1.06(-1.15)
endocrine disorders	17	0.37(0.23, 0.6)	0.37(0.23, 0.59)	17.94	-1.42(-2.09)		25	0.23(0.16, 0.34)	0.23(0.16, 0.34)	63.13	-2.1(-2.65)
vascular disorders	107	0.34(0.28, 0.41)	0.34(0.28, 0.41)	136.22	-1.54(-1.81)		307	0.4(0.35, 0.44)	0.4(0.36, 0.45)	278.53	-1.31(-1.48)
metabolism and nutrition disorders	110	0.34(0.28, 0.41)	0.34(0.28, 0.41)	142.89	-1.55(-1.82)		214	0.26(0.23, 0.3)	0.27(0.24, 0.31)	438.43	-1.9(-2.1)
gastrointestinal disorders	443	0.32(0.29, 0.35)	0.33(0.3, 0.36)	639.74	-1.58(-1.72)		1895	0.56(0.53, 0.59)	0.58(0.56, 0.6)	628.19	-0.78(-0.85)
neoplasms benign, malignant and unspecified (incl cysts and polyps)	147	0.2(0.17, 0.24)	0.21(0.18, 0.25)	463.37	-2.26(-2.5)		616	0.44(0.41, 0.48)	0.45(0.42, 0.49)	430.16	-1.15(-1.27)
skin and subcutaneous tissue disorders	150	0.16(0.14, 0.19)	0.17(0.15, 0.2)	628.08	-2.53(-2.76)		627	0.25(0.23, 0.27)	0.26(0.24, 0.28)	1402.05	-1.94(-2.05)
reproductive system and breast disorders	10	0.1(0.05, 0.19)	0.1(0.05, 0.19)	79.84	-3.3(-4.15)		68	0.26(0.21, 0.33)	0.26(0.21, 0.33)	139.9	-1.92(-2.26)
hepatobiliary disorders	9	0.06(0.03, 0.12)	0.06(0.03, 0.11)	123.96	-3.96(-4.86)		32	0.09(0.07, 0.13)	0.09(0.06, 0.13)	284.87	-3.42(-3.91)
blood and lymphatic system disorders	12	0.04(0.02, 0.07)	0.04(0.02, 0.07)	276.12	-4.62(-5.4)		54	0.08(0.06, 0.1)	0.08(0.06, 0.11)	599.99	-3.68(-4.06)
SOCs that fit the four calculations are bolded		16355						39110
Abbreviations: SOC, system organ class

## Sheet: Table S4
Table S4 Number of BUD/GLY/FOR and FF/UMEC/VI adverse events at SOC level by sex, age and reporting countries
BUD/GLY/FOR SOCs
	Sex	FeMale	Male	Unknown	Age	<18	18~39	40~65	66~79	≥80	unknow	Reporter countries	United States	China	Japan	Canada	United Kingdom
respiratory, thoracic and mediastinal disorders		1671	1112	463			20	461	936	178	1648		2990	46	71	40
injury, poisoning and procedural complications		2905	1998	748		5	42	771	1524	340	2969		5510	38	39	19
eye disorders		245	123	84				27	130	20	275		441	6
ear and labyrinth disorders		37	39	15				5	10	9	66		89
general disorders and administration site conditions		1307	1020	546			14	282	671	253	1653		2646	42	45	42
cardiac disorders		121	113	32				28	71	26	139		198	10	28	4
infections and infestations		354	221	85			6	105	184	61	304		581	11	35	9
nervous system disorders		351	208	111			9	83	159	48	370		610	13	16	4
immune system disorders		77	24	17				13	32	9	62		113
investigations		254	193	50				62	153	43	236		445	10	15	5
psychiatric disorders		223	85	64				59	86	23	203		357	5
renal and urinary disorders		46	51	23				13	22	22	63		98		10
musculoskeletal and connective tissue disorders		195	79	57				38	82	29	182		320
vascular disorders		61	36	10				11	33	10	52		89		7
metabolism and nutrition disorders		59	43	8				15	27	17	50		93		9
gastrointestinal disorders		251	119	73			4	60	101	42	236		398	8	13	5
neoplasms benign, malignant and unspecified (incl cysts and polyps)		71	62	14			4	9	31	11	92		123		15
skin and subcutaneous tissue disorders		87	48	15				20	43	8	76		127	7	5
endocrine disorders		12	5						4		8		12
blood and lymphatic system disorders		7	4								4		9
reproductive system and breast disorders			7								6		7
hepatobiliary disorders			6								5		6
FF/UMEC/VI SOCs
	Sex	FeMale	Male	Unknown	Age	<18	18~39	40~65	66~79	≥80	unknow	Reporter countries	United States	China	Japan	Canada	United Kingdom
respiratory, thoracic and mediastinal disorders		4081	2566	1966		7	256	767	1325	504	5754		7531	40	199	382	107
injury, poisoning and procedural complications		5321	3313	1439		12	46	520	1242	610	7643		9721	22	74	138	9
eye disorders		449	229	179			8	56	127	95	570		723	5	20	55	20
ear and labyrinth disorders		52	35	25				8	21	13	70		99		7
general disorders and administration site conditions		3019	2348	1411		5	53	376	888	432	5024		5232	36	91	1038	41
cardiac disorders		253	221	368			8	40	115	52	627		564	6	48	132	16
infections and infestations		1202	683	784			5	184	459	175	1844		2124	4	107	262	38
nervous system disorders		894	441	441			14	122	299	148	1191		1533	9	31	102	34
immune system disorders		113	41	71				22	34	11	157		188	4	4	9	5
investigations		453	305	245			8	59	166	75	695		864	6	20	59	7
psychiatric disorders		327	192	173				55	129	54	453		594		7	35	15
renal and urinary disorders		211	208	215			7	22	117	39	449		511	9	63	24	0
musculoskeletal and connective tissue disorders		571	236	186			4	78	210	83	618		899		8	39	23
vascular disorders		126	76	105				14	45	26	221		252		7	35
metabolism and nutrition disorders		86	46	82				6	33	15	160		161		19	19
gastrointestinal disorders		982	523	390			12	129	361	160	1231		1691	8	18	72	44
neoplasms benign, malignant and unspecified (incl cysts and polyps)		156	140	320				16	68	15	517		495		14	82
skin and subcutaneous tissue disorders		311	186	130				68	112	38	408		541	12	11	17	10
endocrine disorders		7	4	14					4		20		17
blood and lymphatic system disorders		20	14	20					13		35		40		5	5
reproductive system and breast disorders		19	28	21				6	11		49		56
hepatobiliary disorders		11	8	13					6		25		20		0	5

## Sheet: Table S5
Table S5 BUD/GLY/FOR and FF/UMEC/VI adverse events (ranked by number of adverse events).
SOC	PT	BUD/GLY/FOR	FF/UMEC/VI
injury, poisoning and procedural complications	device use problems	2430	2314
injury, poisoning and procedural complications	device use issue	1065	17
injury, poisoning and procedural complications	wrong technique in device usage process	1051	2039
injury, poisoning and procedural complications	product use issue	314	258
respiratory, thoracic and mediastinal disorders	cough	307	1063
respiratory, thoracic and mediastinal disorders	dyspnoea	1182	2538
general disorders and administration site conditions	death	1179	1437
injury, poisoning and procedural complications	incorrect dose administered by device	591	14
injury, poisoning and procedural complications	product dose omission issue	590	1767
injury, poisoning and procedural complications	drug dose omission by device	431	0
general disorders and administration site conditions	drug ineffective	343	1861
respiratory, thoracic and mediastinal disorders	chronic obstructive pulmonary disease	324	654
injury, poisoning and procedural complications	wrong technique in product usage process	322	90
injury, poisoning and procedural complications	intentional device misuse	227	0
injury, poisoning and procedural complications	off label use	205	297
respiratory, thoracic and mediastinal disorders	dysphonia	197	751
eye disorders	visual impairment	187	120
general disorders and administration site conditions	feeling abnormal	156	131
respiratory, thoracic and mediastinal disorders	asthma	148	746
infections and infestations	pneumonia	134	738
general disorders and administration site conditions	chest discomfort	124	226
general disorders and administration site conditions	condition aggravated	117	395
infections and infestations	covid-19	113	228
injury, poisoning and procedural complications	incorrect dose administered	103	379
injury, poisoning and procedural complications	intentional product misuse	102	113
general disorders and administration site conditions	malaise	101	293
general disorders and administration site conditions	illness	96	155
respiratory, thoracic and mediastinal disorders	lung disorder	96	140
respiratory, thoracic and mediastinal disorders	wheezing	95	183
nervous system disorders	memory impairment	95	40
general disorders and administration site conditions	fatigue	88	205
infections and infestations	candida infection	77	308
respiratory, thoracic and mediastinal disorders	productive cough	71	232
investigations	oxygen saturation decreased	71	140
general disorders and administration site conditions	asthenia	67	170
nervous system disorders	headache	66	324
nervous system disorders	tremor	65	131
psychiatric disorders	anxiety	64	96
nervous system disorders	dizziness	63	266
ear and labyrinth disorders	hypoacusis	62	27
respiratory, thoracic and mediastinal disorders	emphysema	60	51
respiratory, thoracic and mediastinal disorders	dyspnoea exertional	58	92
musculoskeletal and connective tissue disorders	muscle spasms	57	96
general disorders and administration site conditions	gait disturbance	55	80
respiratory, thoracic and mediastinal disorders	oropharyngeal pain	52	276
respiratory, thoracic and mediastinal disorders	aphonia	52	116
injury, poisoning and procedural complications	fall	50	242
neoplasms benign, malignant and unspecified (incl cysts and polyps)	lung neoplasm malignant	50	205
investigations	weight decreased	50	45
respiratory, thoracic and mediastinal disorders	throat irritation	49	171
general disorders and administration site conditions	pain	45	124
eye disorders	cataract	45	67
nervous system disorders	cerebrovascular accident	44	145
psychiatric disorders	insomnia	42	107
infections and infestations	bronchitis	42	91
psychiatric disorders	nervousness	42	79
eye disorders	eye disorder	42	33
cardiac disorders	palpitations	41	113
general disorders and administration site conditions	chest pain	41	191
investigations	blood pressure increased	40	98
immune system disorders	hypersensitivity	40	81
nervous system disorders	speech disorder	39	35
musculoskeletal and connective tissue disorders	back pain	38	218
investigations	body height decreased	38	0
vascular disorders	hypertension	38	102
investigations	heart rate increased	37	122
investigations	weight increased	37	66
neoplasms benign, malignant and unspecified (incl cysts and polyps)	neoplasm malignant	37	95
infections and infestations	nasopharyngitis	36	116
cardiac disorders	cardiac disorder	36	91
injury, poisoning and procedural complications	overdose	36	229
injury, poisoning and procedural complications	intentional device use issue	35	0
gastrointestinal disorders	nausea	34	169
infections and infestations	oral candidiasis	33	148
eye disorders	vision blurred	33	189
injury, poisoning and procedural complications	extra dose administered	33	374
gastrointestinal disorders	diarrhoea	33	120
nervous system disorders	taste disorder	31	69
gastrointestinal disorders	dry mouth	31	130
respiratory, thoracic and mediastinal disorders	oropharyngeal discomfort	31	42
musculoskeletal and connective tissue disorders	arthritis	31	27
cardiac disorders	myocardial infarction	30	158
general disorders and administration site conditions	therapeutic product effect decreased	28	34
cardiac disorders	cardiac failure	27	64
injury, poisoning and procedural complications	intentional product use issue	27	21
gastrointestinal disorders	vomiting	27	84
skin and subcutaneous tissue disorders	rash	26	134
investigations	blood glucose increased	26	64
general disorders and administration site conditions	secretion discharge	26	79
injury, poisoning and procedural complications	device difficult to use	26	3
musculoskeletal and connective tissue disorders	pain in extremity	25	86
musculoskeletal and connective tissue disorders	arthralgia	25	161
gastrointestinal disorders	stomatitis	23	63
respiratory, thoracic and mediastinal disorders	respiration abnormal	23	24
general disorders and administration site conditions	general physical health deterioration	22	20
cardiac disorders	cardiac failure congestive	22	76
immune system disorders	drug hypersensitivity	22	50
eye disorders	blindness	22	26
skin and subcutaneous tissue disorders	pruritus	21	87
respiratory, thoracic and mediastinal disorders	rhinorrhoea	21	122
general disorders and administration site conditions	peripheral swelling	21	90
general disorders and administration site conditions	feeling jittery	21	34
general disorders and administration site conditions	drug effect less than expected	21	20
general disorders and administration site conditions	decreased activity	21	5
respiratory, thoracic and mediastinal disorders	respiratory failure	20	51
cardiac disorders	atrial fibrillation	20	93
injury, poisoning and procedural complications	product use in unapproved indication	20	468
infections and infestations	influenza	19	81
general disorders and administration site conditions	pyrexia	19	109
general disorders and administration site conditions	discomfort	19	22
injury, poisoning and procedural complications	incorrect dose administered by product	19	0
respiratory, thoracic and mediastinal disorders	choking	19	107
injury, poisoning and procedural complications	product dose omission in error	19	40
metabolism and nutrition disorders	decreased appetite	18	43
injury, poisoning and procedural complications	contusion	18	21
musculoskeletal and connective tissue disorders	osteoporosis	18	25
injury, poisoning and procedural complications	product label confusion	18	191
skin and subcutaneous tissue disorders	alopecia	18	52
infections and infestations	infection	18	35
injury, poisoning and procedural complications	product prescribing issue	18	94
respiratory, thoracic and mediastinal disorders	nasal congestion	18	58
gastrointestinal disorders	dysphagia	17	58
renal and urinary disorders	pollakiuria	17	72
psychiatric disorders	confusional state	17	40
immune system disorders	multiple allergies	17	23
renal and urinary disorders	dysuria	16	106
general disorders and administration site conditions	ill-defined disorder	16	98
respiratory, thoracic and mediastinal disorders	pulmonary congestion	16	28
psychiatric disorders	panic attack	16	25
musculoskeletal and connective tissue disorders	muscular weakness	16	21
general disorders and administration site conditions	drug intolerance	15	51
infections and infestations	laryngitis	15	53
gastrointestinal disorders	oral pain	15	69
musculoskeletal and connective tissue disorders	joint swelling	15	29
nervous system disorders	loss of consciousness	15	59
psychiatric disorders	stress	14	15
infections and infestations	sinusitis	14	54
respiratory, thoracic and mediastinal disorders	dry throat	14	57
respiratory, thoracic and mediastinal disorders	throat tightness	14	26
psychiatric disorders	frustration tolerance decreased	14	0
psychiatric disorders	panic reaction	14	10
gastrointestinal disorders	swollen tongue	14	46
musculoskeletal and connective tissue disorders	mobility decreased	14	20
respiratory, thoracic and mediastinal disorders	bronchospasm	13	18
infections and infestations	upper respiratory tract infection	13	25
gastrointestinal disorders	abdominal pain upper	13	55
investigations	blood pressure abnormal	13	8
skin and subcutaneous tissue disorders	urticaria	13	62
cardiac disorders	tachycardia	13	35
general disorders and administration site conditions	oedema peripheral	13	17
eye disorders	eye pain	13	71
nervous system disorders	dementia	13	27
respiratory, thoracic and mediastinal disorders	sleep apnoea syndrome	13	8
respiratory, thoracic and mediastinal disorders	pneumothorax	13	39
metabolism and nutrition disorders	diabetes mellitus	13	46
gastrointestinal disorders	abdominal discomfort	13	52
general disorders and administration site conditions	gait inability	13	31
injury, poisoning and procedural complications	intentional dose omission	13	80
respiratory, thoracic and mediastinal disorders	respiratory disorder	12	27
renal and urinary disorders	urinary retention	12	187
investigations	pulmonary function test decreased	12	10
nervous system disorders	seizure	12	29
respiratory, thoracic and mediastinal disorders	haemoptysis	12	48
nervous system disorders	ageusia	12	51
injury, poisoning and procedural complications	inappropriate schedule of product administration	12	310
respiratory, thoracic and mediastinal disorders	obstructive airways disorder	11	14
injury, poisoning and procedural complications	product prescribing error	11	126
respiratory, thoracic and mediastinal disorders	pulmonary oedema	11	35
injury, poisoning and procedural complications	device use confusion	11	22
injury, poisoning and procedural complications	product use complaint	11	7
general disorders and administration site conditions	adverse event	11	15
eye disorders	macular degeneration	11	18
investigations	oxygen saturation abnormal	11	11
injury, poisoning and procedural complications	product storage error	11	146
metabolism and nutrition disorders	fluid retention	10	28
metabolism and nutrition disorders	feeding disorder	10	9
skin and subcutaneous tissue disorders	erythema	10	44
psychiatric disorders	agitation	10	14
psychiatric disorders	irritability	10	14
respiratory, thoracic and mediastinal disorders	epistaxis	10	44
nervous system disorders	somnolence	10	25
respiratory, thoracic and mediastinal disorders	pneumonitis	10	8
injury, poisoning and procedural complications	road traffic accident	10	21
respiratory, thoracic and mediastinal disorders	sputum discoloured	10	24
gastrointestinal disorders	oral discomfort	10	55
psychiatric disorders	sleep disorder	10	16
respiratory, thoracic and mediastinal disorders	pharyngeal swelling	10	32
eye disorders	glaucoma	10	47
nervous system disorders	hypoaesthesia	10	27
injury, poisoning and procedural complications	product dispensing error	10	638
general disorders and administration site conditions	therapeutic response shortened	10	12
gastrointestinal disorders	gastrointestinal disorder	10	20
injury, poisoning and procedural complications	product administration error	10	14
respiratory, thoracic and mediastinal disorders	sinus disorder	10	16
general disorders and administration site conditions	swelling face	10	39
gastrointestinal disorders	gastrooesophageal reflux disease	9	18
respiratory, thoracic and mediastinal disorders	pharyngeal erythema	9	6
respiratory, thoracic and mediastinal disorders	interstitial lung disease	9	5
respiratory, thoracic and mediastinal disorders	throat clearing	9	22
gastrointestinal disorders	retching	9	59
gastrointestinal disorders	lip swelling	9	36
respiratory, thoracic and mediastinal disorders	sneezing	9	33
eye disorders	dry eye	9	21
respiratory, thoracic and mediastinal disorders	pulmonary embolism	9	16
infections and infestations	urinary tract infection	9	81
respiratory, thoracic and mediastinal disorders	pulmonary mass	9	35
respiratory, thoracic and mediastinal disorders	vocal cord disorder	9	10
ear and labyrinth disorders	deafness	9	7
infections and infestations	pneumonia aspiration	8	8
eye disorders	ocular discomfort	8	20
psychiatric disorders	depression	8	28
general disorders and administration site conditions	swelling	8	24
nervous system disorders	hypersomnia	8	10
nervous system disorders	syncope	8	19
infections and infestations	viral infection	8	24
general disorders and administration site conditions	chills	8	41
nervous system disorders	amnesia	8	32
immune system disorders	anaphylactic reaction	8	14
injury, poisoning and procedural complications	device dispensing error	8	17
psychiatric disorders	mental disorder	8	9
investigations	total lung capacity decreased	8	10
respiratory, thoracic and mediastinal disorders	pulmonary hypertension	8	6
injury, poisoning and procedural complications	hip fracture	8	67
nervous system disorders	migraine	8	18
investigations	total lung capacity abnormal	8	0
psychiatric disorders	fear	8	7
gastrointestinal disorders	constipation	7	102
eye disorders	lacrimation increased	7	25
respiratory, thoracic and mediastinal disorders	pulmonary pain	7	28
general disorders and administration site conditions	unevaluable event	7	4
nervous system disorders	mental impairment	7	9
gastrointestinal disorders	glossodynia	7	41
injury, poisoning and procedural complications	rib fracture	7	29
general disorders and administration site conditions	therapeutic product effect incomplete	7	97
respiratory, thoracic and mediastinal disorders	respiratory tract congestion	7	52
psychiatric disorders	near death experience	7	18
metabolism and nutrition disorders	weight fluctuation	7	0
immune system disorders	seasonal allergy	7	9
renal and urinary disorders	renal disorder	7	18
respiratory, thoracic and mediastinal disorders	respiratory distress	7	15
renal and urinary disorders	urinary incontinence	7	22
neoplasms benign, malignant and unspecified (incl cysts and polyps)	neoplasm	7	5
investigations	heart rate irregular	7	21
eye disorders	eye irritation	7	14
respiratory, thoracic and mediastinal disorders	hypoxia	7	16
injury, poisoning and procedural complications	underdose	7	147
musculoskeletal and connective tissue disorders	myalgia	7	45
musculoskeletal and connective tissue disorders	rheumatoid arthritis	7	13
respiratory, thoracic and mediastinal disorders	bronchiectasis	7	10
gastrointestinal disorders	flatulence	7	25
skin and subcutaneous tissue disorders	hyperhidrosis	7	29
injury, poisoning and procedural complications	fracture	7	6
injury, poisoning and procedural complications	spinal fracture	7	22
vascular disorders	hypotension	7	22
injury, poisoning and procedural complications	head injury	7	14
infections and infestations	pharyngitis	7	10
infections and infestations	cystitis	6	18
cardiac disorders	coronary artery disease	6	15
cardiac disorders	arrhythmia	6	35
injury, poisoning and procedural complications	product communication issue	6	26
general disorders and administration site conditions	adverse drug reaction	6	112
gastrointestinal disorders	tongue discomfort	6	18
nervous system disorders	dysgeusia	6	88
eye disorders	eye pruritus	6	18
gastrointestinal disorders	hypoaesthesia oral	6	20
nervous system disorders	transient ischaemic attack	6	8
renal and urinary disorders	renal failure	6	27
skin and subcutaneous tissue disorders	skin discolouration	6	12
psychiatric disorders	panic disorder	6	0
investigations	breath sounds abnormal	6	6
nervous system disorders	movement disorder	6	8
nervous system disorders	paraesthesia	6	25
metabolism and nutrition disorders	dehydration	6	13
renal and urinary disorders	urinary tract disorder	6	10
general disorders and administration site conditions	drug interaction	6	30
cardiac disorders	cardiovascular disorder	6	5
psychiatric disorders	drug dependence	6	0
infections and infestations	respiratory syncytial virus infection	6	7
general disorders and administration site conditions	therapeutic response unexpected	6	66
nervous system disorders	brain fog	6	3
respiratory, thoracic and mediastinal disorders	asphyxia	6	5
ear and labyrinth disorders	vertigo	5	24
gastrointestinal disorders	dyspepsia	5	48
neoplasms benign, malignant and unspecified (incl cysts and polyps)	colon cancer	5	10
general disorders and administration site conditions	influenza like illness	5	18
vascular disorders	haemorrhage	5	5
renal and urinary disorders	haematuria	5	5
injury, poisoning and procedural complications	pelvic fracture	5	8
infections and infestations	fungal infection	5	23
eye disorders	blindness unilateral	5	9
musculoskeletal and connective tissue disorders	musculoskeletal stiffness	5	16
immune system disorders	immune system disorder	5	7
ear and labyrinth disorders	tinnitus	5	13
cardiac disorders	cardiac discomfort	5	0
vascular disorders	arteriosclerosis	5	4
skin and subcutaneous tissue disorders	angioedema	5	10
psychiatric disorders	nightmare	5	4
injury, poisoning and procedural complications	expired product administered	5	87
gastrointestinal disorders	abdominal pain	5	23
neoplasms benign, malignant and unspecified (incl cysts and polyps)	breast cancer female	5	0
injury, poisoning and procedural complications	poor quality device used	5	3
gastrointestinal disorders	lip pain	5	10
injury, poisoning and procedural complications	accidental exposure to product	5	21
renal and urinary disorders	urine flow decreased	5	19
renal and urinary disorders	nephrolithiasis	5	9
nervous system disorders	burning sensation	5	28
injury, poisoning and procedural complications	limb injury	5	11
musculoskeletal and connective tissue disorders	back disorder	5	8
nervous system disorders	presyncope	5	7
respiratory, thoracic and mediastinal disorders	pulmonary fibrosis	5	24
nervous system disorders	balance disorder	5	29
nervous system disorders	anosmia	5	10
general disorders and administration site conditions	inflammation	5	7
general disorders and administration site conditions	no adverse event	5	4
vascular disorders	hot flush	5	14
injury, poisoning and procedural complications	upper limb fracture	5	19
injury, poisoning and procedural complications	discontinued product administered	5	0
general disorders and administration site conditions	terminal state	5	7
respiratory, thoracic and mediastinal disorders	aspiration	4	14
respiratory, thoracic and mediastinal disorders	chronic respiratory failure	4	3
immune system disorders	autoimmune disorder	4	0
injury, poisoning and procedural complications	device use error	4	283
gastrointestinal disorders	oesophagitis	4	4
injury, poisoning and procedural complications	lip injury	4	0
eye disorders	diplopia	4	15
vascular disorders	thrombosis	4	44
endocrine disorders	thyroid disorder	4	6
eye disorders	ocular hyperaemia	4	26
gastrointestinal disorders	pancreatitis	4	4
injury, poisoning and procedural complications	prescription drug used without a prescription	4	65
infections and infestations	sepsis	4	39
musculoskeletal and connective tissue disorders	musculoskeletal discomfort	4	9
neoplasms benign, malignant and unspecified (incl cysts and polyps)	leukaemia	4	4
gastrointestinal disorders	mouth ulceration	4	14
psychiatric disorders	abnormal dreams	4	8
nervous system disorders	head discomfort	4	16
respiratory, thoracic and mediastinal disorders	sinus congestion	4	14
psychiatric disorders	hallucination	4	16
immune system disorders	sarcoidosis	4	4
nervous system disorders	lethargy	4	11
musculoskeletal and connective tissue disorders	limb discomfort	4	7
respiratory, thoracic and mediastinal disorders	nocturnal dyspnoea	4	5
psychiatric disorders	eating disorder	4	7
general disorders and administration site conditions	hernia	4	6
infections and infestations	bacterial infection	4	13
investigations	blood pressure decreased	4	26
general disorders and administration site conditions	drug effective for unapproved indication	4	35
respiratory, thoracic and mediastinal disorders	choking sensation	4	29
injury, poisoning and procedural complications	back injury	4	10
nervous system disorders	dysstasia	4	10
injury, poisoning and procedural complications	expired device used	4	5
psychiatric disorders	anger	4	8
metabolism and nutrition disorders	gout	4	5
cardiac disorders	pericardial effusion	4	7
infections and infestations	oral infection	4	0
musculoskeletal and connective tissue disorders	osteopenia	4	0
general disorders and administration site conditions	impaired healing	4	0
general disorders and administration site conditions	sensation of foreign body	4	16
reproductive system and breast disorders	prostatomegaly	4	4
renal and urinary disorders	nocturia	4	19
gastrointestinal disorders	tongue discolouration	4	19
renal and urinary disorders	micturition disorder	4	15
investigations	blood cholesterol increased	4	0
renal and urinary disorders	renal impairment	4	10
psychiatric disorders	poor quality sleep	4	6
psychiatric disorders	thinking abnormal	4	8
infections and infestations	oesophageal candidiasis	4	16
cardiac disorders	cardiac arrest	4	20
musculoskeletal and connective tissue disorders	groin pain	4	0
infections and infestations	pneumonia bacterial	4	11
injury, poisoning and procedural complications	hand fracture	4	4
musculoskeletal and connective tissue disorders	musculoskeletal disorder	4	4
respiratory, thoracic and mediastinal disorders	acute respiratory failure	4	14
nervous system disorders	parkinson's disease	4	0
metabolism and nutrition disorders	hypokalaemia	4	9
injury, poisoning and procedural complications	lower limb fracture	4	27
nervous system disorders	aphasia	4	14
general disorders and administration site conditions	therapeutic product effect variable	3	5
infections and infestations	herpes zoster	3	20
vascular disorders	internal haemorrhage	3	9
investigations	laboratory test abnormal	3	0
psychiatric disorders	depressed mood	3	10
respiratory, thoracic and mediastinal disorders	pharyngeal ulceration	3	0
general disorders and administration site conditions	oedema	3	9
injury, poisoning and procedural complications	off label use of device	3	0
general disorders and administration site conditions	mass	3	0
respiratory, thoracic and mediastinal disorders	pulmonary thrombosis	3	9
nervous system disorders	cerebral haemorrhage	3	5
vascular disorders	deep vein thrombosis	3	4
general disorders and administration site conditions	drowning	3	0
investigations	heart rate abnormal	3	6
eye disorders	photophobia	3	6
skin and subcutaneous tissue disorders	rash macular	3	7
general disorders and administration site conditions	fibrosis	3	0
cardiac disorders	cardiac flutter	3	11
neoplasms benign, malignant and unspecified (incl cysts and polyps)	malignant neoplasm progression	3	7
metabolism and nutrition disorders	hyperphagia	3	0
gastrointestinal disorders	lip dry	3	5
musculoskeletal and connective tissue disorders	bone pain	3	19
general disorders and administration site conditions	exercise tolerance decreased	3	4
investigations	eosinophil count increased	3	5
gastrointestinal disorders	tongue erythema	3	8
general disorders and administration site conditions	disease progression	3	5
investigations	urine analysis abnormal	3	0
ear and labyrinth disorders	ear discomfort	3	8
metabolism and nutrition disorders	hypophagia	3	0
general disorders and administration site conditions	disease recurrence	3	13
blood and lymphatic system disorders	lymphadenopathy	3	10
vascular disorders	angiopathy	3	0
metabolism and nutrition disorders	overweight	3	0
neoplasms benign, malignant and unspecified (incl cysts and polyps)	breast cancer	3	27
gastrointestinal disorders	mouth swelling	3	9
investigations	grip strength decreased	3	0
general disorders and administration site conditions	therapeutic product ineffective	3	0
eye disorders	metamorphopsia	3	0
respiratory, thoracic and mediastinal disorders	bronchitis chronic	3	11
musculoskeletal and connective tissue disorders	neck pain	3	30
injury, poisoning and procedural complications	joint injury	3	8
gastrointestinal disorders	oral disorder	3	17
respiratory, thoracic and mediastinal disorders	sputum increased	3	24
psychiatric disorders	emotional disorder	3	0
infections and infestations	lower respiratory tract infection	3	72
gastrointestinal disorders	tongue disorder	3	14
injury, poisoning and procedural complications	product dispensing issue	3	6
eye disorders	eye swelling	3	12
respiratory, thoracic and mediastinal disorders	pharyngeal disorder	3	6
gastrointestinal disorders	hiatus hernia	3	4
nervous system disorders	cognitive disorder	3	5
musculoskeletal and connective tissue disorders	muscle fatigue	3	0
investigations	pulmonary function test abnormal	3	0
gastrointestinal disorders	cheilitis	3	9
injury, poisoning and procedural complications	medication error	3	4
investigations	sars-cov-2 test positive	3	15
gastrointestinal disorders	gastric ulcer	3	0
nervous system disorders	essential tremor	3	0
psychiatric disorders	emotional distress	3	12
nervous system disorders	coma	3	8
gastrointestinal disorders	abdominal distension	3	32
nervous system disorders	disturbance in attention	3	3
cardiac disorders	arteriosclerosis coronary artery	3	4
metabolism and nutrition disorders	hypoglycaemia	3	3
gastrointestinal disorders	dental caries	3	9
skin and subcutaneous tissue disorders	dermatitis	3	0
injury, poisoning and procedural complications	incorrect route of product administration	3	8
nervous system disorders	sensory disturbance	3	4
gastrointestinal disorders	oral mucosal exfoliation	3	3
injury, poisoning and procedural complications	injury	3	6
respiratory, thoracic and mediastinal disorders	upper-airway cough syndrome	3	10
cardiac disorders	cardiomegaly	3	4
general disorders and administration site conditions	obstruction	3	0
vascular disorders	shock	3	6
injury, poisoning and procedural complications	tooth fracture	3	13
nervous system disorders	dysgraphia	3	0
cardiac disorders	acute myocardial infarction	3	4
investigations	electrocardiogram abnormal	3	4
nervous system disorders	dyskinesia	3	3
injury, poisoning and procedural complications	accidental overdose	3	28
respiratory, thoracic and mediastinal disorders	pleural effusion	3	17
injury, poisoning and procedural complications	incorrect dosage administered	3	0
injury, poisoning and procedural complications	product confusion	0	155
injury, poisoning and procedural complications	labelled drug-drug interaction medication error	0	109
injury, poisoning and procedural complications	circumstance or information capable of leading to medication error	0	79
injury, poisoning and procedural complications	product packaging confusion	0	65
general disorders and administration site conditions	treatment noncompliance	0	62
injury, poisoning and procedural complications	intentional underdose	0	54
injury, poisoning and procedural complications	prescribed overdose	0	51
general disorders and administration site conditions	drug ineffective for unapproved indication	0	40
infections and infestations	coronavirus infection	0	39
injury, poisoning and procedural complications	labelled drug-drug interaction issue	0	37
injury, poisoning and procedural complications	product selection error	0	31
injury, poisoning and procedural complications	foreign body in throat	0	30
investigations	product residue present	0	25
cardiac disorders	angina pectoris	0	23
injury, poisoning and procedural complications	intercepted medication error	0	23
injury, poisoning and procedural complications	contraindicated product administered	0	23
infections and infestations	respiratory tract infection	0	21
skin and subcutaneous tissue disorders	rash pruritic	0	19
gastrointestinal disorders	oral mucosal blistering	0	19
neoplasms benign, malignant and unspecified (incl cysts and polyps)	prostate cancer	0	19
psychiatric disorders	sleep disorder due to a general medical condition	0	19
infections and infestations	oropharyngeal candidiasis	0	18
investigations	heart rate decreased	0	17
general disorders and administration site conditions	feeling hot	0	17
investigations	intraocular pressure increased	0	17
respiratory, thoracic and mediastinal disorders	increased upper airway secretion	0	17
gastrointestinal disorders	tongue coated	0	16
psychiatric disorders	middle insomnia	0	16
eye disorders	eye haemorrhage	0	16
blood and lymphatic system disorders	anaemia	0	16
injury, poisoning and procedural complications	intercepted product dispensing error	0	16
injury, poisoning and procedural complications	intercepted product prescribing error	0	16
infections and infestations	covid-19 pneumonia	0	16
gastrointestinal disorders	paraesthesia oral	0	15
infections and infestations	diverticulitis	0	15
neoplasms benign, malignant and unspecified (incl cysts and polyps)	bladder cancer	0	15
ear and labyrinth disorders	ear pain	0	15
gastrointestinal disorders	coating in mouth	0	14
renal and urinary disorders	micturition urgency	0	14
infections and infestations	oral fungal infection	0	14
injury, poisoning and procedural complications	intercepted product administration error	0	14
vascular disorders	flushing	0	13
skin and subcutaneous tissue disorders	dry skin	0	13
musculoskeletal and connective tissue disorders	pain in jaw	0	13
skin and subcutaneous tissue disorders	skin exfoliation	0	13
injury, poisoning and procedural complications	labelled drug-disease interaction medication error	0	13
infections and infestations	localised infection	0	13
investigations	blood potassium decreased	0	13
injury, poisoning and procedural complications	intentional overdose	0	13
respiratory, thoracic and mediastinal disorders	nasal dryness	0	12
infections and infestations	cellulitis	0	12
injury, poisoning and procedural complications	accident	0	12
injury, poisoning and procedural complications	exposure via skin contact	0	12
gastrointestinal disorders	toothache	0	12
gastrointestinal disorders	gingival pain	0	12
musculoskeletal and connective tissue disorders	musculoskeletal pain	0	11
gastrointestinal disorders	tongue blistering	0	11
respiratory, thoracic and mediastinal disorders	respiratory tract irritation	0	11
investigations	white blood cell count increased	0	11
gastrointestinal disorders	chapped lips	0	11
skin and subcutaneous tissue disorders	night sweats	0	11
investigations	urine output decreased	0	11
injury, poisoning and procedural complications	wrist fracture	0	11
musculoskeletal and connective tissue disorders	arthropathy	0	11
investigations	blood sodium decreased	0	11
vascular disorders	aneurysm	0	11
neoplasms benign, malignant and unspecified (incl cysts and polyps)	lung carcinoma cell type unspecified stage iv	0	11
neoplasms benign, malignant and unspecified (incl cysts and polyps)	brain neoplasm malignant	0	11
investigations	coronavirus test positive	0	11
injury, poisoning and procedural complications	labelled drug-disease interaction issue	0	11
general disorders and administration site conditions	adverse reaction	0	10
skin and subcutaneous tissue disorders	rash erythematous	0	10
general disorders and administration site conditions	symptom recurrence	0	10
injury, poisoning and procedural complications	ankle fracture	0	10
neoplasms benign, malignant and unspecified (incl cysts and polyps)	throat cancer	0	10
infections and infestations	pseudomonas infection	0	10
eye disorders	blindness transient	0	10
injury, poisoning and procedural complications	femur fracture	0	10
respiratory, thoracic and mediastinal disorders	vocal cord dysfunction	0	10
general disorders and administration site conditions	disease complication	0	10
gastrointestinal disorders	glossitis	0	9
gastrointestinal disorders	oral mucosal eruption	0	9
skin and subcutaneous tissue disorders	blister	0	9
nervous system disorders	neuropathy peripheral	0	9
infections and infestations	septic shock	0	9
renal and urinary disorders	bladder pain	0	9
general disorders and administration site conditions	thirst	0	9
metabolism and nutrition disorders	hyperglycaemia	0	9
neoplasms benign, malignant and unspecified (incl cysts and polyps)	lymphoma	0	9
respiratory, thoracic and mediastinal disorders	suffocation feeling	0	9
respiratory, thoracic and mediastinal disorders	increased viscosity of upper respiratory secretion	0	9
neoplasms benign, malignant and unspecified (incl cysts and polyps)	hepatic cancer	0	9
infections and infestations	mycobacterium avium complex infection	0	9
injury, poisoning and procedural complications	poor quality product administered	0	9
injury, poisoning and procedural complications	wrong product administered	0	9
injury, poisoning and procedural complications	product dose confusion	0	9
respiratory, thoracic and mediastinal disorders	nasal discomfort	0	8
gastrointestinal disorders	eructation	0	8
vascular disorders	arterial occlusive disease	0	8
gastrointestinal disorders	odynophagia	0	8
general disorders and administration site conditions	therapeutic product effect delayed	0	8
gastrointestinal disorders	gastrointestinal haemorrhage	0	8
immune system disorders	anaphylactic shock	0	8
injury, poisoning and procedural complications	post procedural complication	0	8
investigations	prostatic specific antigen increased	0	8
neoplasms benign, malignant and unspecified (incl cysts and polyps)	renal cancer	0	8
renal and urinary disorders	incontinence	0	8
infections and infestations	suspected covid-19	0	8
injury, poisoning and procedural complications	contraindicated product prescribed	0	8
infections and infestations	gastroenteritis viral	0	7
musculoskeletal and connective tissue disorders	musculoskeletal chest pain	0	7
general disorders and administration site conditions	facial pain	0	7
nervous system disorders	psychomotor hyperactivity	0	7
cardiac disorders	cardio-respiratory arrest	0	7
respiratory, thoracic and mediastinal disorders	atelectasis	0	7
respiratory, thoracic and mediastinal disorders	respiratory arrest	0	7
neoplasms benign, malignant and unspecified (incl cysts and polyps)	small cell lung cancer	0	7
nervous system disorders	sciatica	0	7
psychiatric disorders	mood altered	0	7
skin and subcutaneous tissue disorders	skin ulcer	0	7
musculoskeletal and connective tissue disorders	osteoarthritis	0	7
infections and infestations	oral herpes	0	7
psychiatric disorders	suicidal ideation	0	7
reproductive system and breast disorders	benign prostatic hyperplasia	0	7
neoplasms benign, malignant and unspecified (incl cysts and polyps)	lung neoplasm	0	7
injury, poisoning and procedural complications	concussion	0	7
musculoskeletal and connective tissue disorders	spinal stenosis	0	7
injury, poisoning and procedural complications	foot fracture	0	7
reproductive system and breast disorders	prostatic disorder	0	7
respiratory, thoracic and mediastinal disorders	increased bronchial secretion	0	7
renal and urinary disorders	bladder disorder	0	7
musculoskeletal and connective tissue disorders	muscle tightness	0	7
neoplasms benign, malignant and unspecified (incl cysts and polyps)	brain neoplasm	0	7
nervous system disorders	dementia alzheimer's type	0	7
gastrointestinal disorders	lip disorder	0	7
neoplasms benign, malignant and unspecified (incl cysts and polyps)	lung carcinoma cell type unspecified stage iii	0	7
general disorders and administration site conditions	energy increased	0	7
gastrointestinal disorders	tooth discolouration	0	7
skin and subcutaneous tissue disorders	skin haemorrhage	0	7
neoplasms benign, malignant and unspecified (incl cysts and polyps)	skin cancer	0	7
renal and urinary disorders	acute kidney injury	0	7
injury, poisoning and procedural complications	wrong strength	0	7
injury, poisoning and procedural complications	exposure during pregnancy	0	7
respiratory, thoracic and mediastinal disorders	upper respiratory tract congestion	0	6
general disorders and administration site conditions	therapeutic response decreased	0	6
gastrointestinal disorders	tongue ulceration	0	6
investigations	respiratory rate increased	0	6
psychiatric disorders	disorientation	0	6
skin and subcutaneous tissue disorders	skin burning sensation	0	6
musculoskeletal and connective tissue disorders	systemic lupus erythematosus	0	6
infections and infestations	kidney infection	0	6
general disorders and administration site conditions	feeling cold	0	6
infections and infestations	pharyngitis streptococcal	0	6
neoplasms benign, malignant and unspecified (incl cysts and polyps)	oesophageal carcinoma	0	6
investigations	blood pressure systolic increased	0	6
respiratory, thoracic and mediastinal disorders	increased viscosity of bronchial secretion	0	6
injury, poisoning and procedural complications	circumstance or information capable of leading to device use error	0	6
gastrointestinal disorders	haematochezia	0	6
reproductive system and breast disorders	erectile dysfunction	0	6
neoplasms benign, malignant and unspecified (incl cysts and polyps)	pancreatic carcinoma	0	6
gastrointestinal disorders	intestinal obstruction	0	6
injury, poisoning and procedural complications	wound	0	6
cardiac disorders	atrioventricular block	0	6
respiratory, thoracic and mediastinal disorders	asthmatic crisis	0	6
hepatobiliary disorders	cholelithiasis	0	6
general disorders and administration site conditions	mucosal discolouration	0	6
cardiac disorders	coronary artery occlusion	0	6
injury, poisoning and procedural complications	product name confusion	0	6
investigations	haemoglobin decreased	0	6
investigations	colonoscopy	0	6
infections and infestations	atypical mycobacterial infection	0	6
investigations	glycosylated haemoglobin increased	0	6
hepatobiliary disorders	liver disorder	0	6
gastrointestinal disorders	colitis	0	6
general disorders and administration site conditions	ulcer haemorrhage	0	6
injury, poisoning and procedural complications	tooth injury	0	6
nervous system disorders	restless legs syndrome	0	6
investigations	catheterisation cardiac	0	6
general disorders and administration site conditions	sudden death	0	6
respiratory, thoracic and mediastinal disorders	sputum retention	0	6
nervous system disorders	cerebral infarction	0	6
skin and subcutaneous tissue disorders	cold sweat	0	6
infections and infestations	pneumonia fungal	0	6
general disorders and administration site conditions	multiple organ dysfunction syndrome	0	6
gastrointestinal disorders	food poisoning	0	6
respiratory, thoracic and mediastinal disorders	hypopnoea	0	5
gastrointestinal disorders	lip blister	0	5
injury, poisoning and procedural complications	foreign body in respiratory tract	0	5
psychiatric disorders	abnormal behaviour	0	5
investigations	blood glucose decreased	0	5
general disorders and administration site conditions	nonspecific reaction	0	5
gastrointestinal disorders	faeces discoloured	0	5
renal and urinary disorders	renal pain	0	5
renal and urinary disorders	chromaturia	0	5
metabolism and nutrition disorders	type 2 diabetes mellitus	0	5
renal and urinary disorders	urinary hesitation	0	5
skin and subcutaneous tissue disorders	skin disorder	0	5
injury, poisoning and procedural complications	skin laceration	0	5
neoplasms benign, malignant and unspecified (incl cysts and polyps)	bone cancer	0	5
investigations	oxygen consumption increased	0	5
metabolism and nutrition disorders	lactose intolerance	0	5
infections and infestations	infective exacerbation of chronic obstructive airways disease	0	5
respiratory, thoracic and mediastinal disorders	pulmonary haemorrhage	0	5
gastrointestinal disorders	teeth brittle	0	5
skin and subcutaneous tissue disorders	papule	0	5
endocrine disorders	hypothyroidism	0	5
investigations	blood urine present	0	5
respiratory, thoracic and mediastinal disorders	hyperventilation	0	5
musculoskeletal and connective tissue disorders	joint stiffness	0	5
musculoskeletal and connective tissue disorders	rotator cuff syndrome	0	5
eye disorders	eye discharge	0	5
infections and infestations	arthritis infective	0	5
infections and infestations	post procedural infection	0	5
reproductive system and breast disorders	breast mass	0	5
neoplasms benign, malignant and unspecified (incl cysts and polyps)	metastases to liver	0	5
respiratory, thoracic and mediastinal disorders	painful respiration	0	5
cardiac disorders	cardiac valve disease	0	5
vascular disorders	blood pressure fluctuation	0	5
gastrointestinal disorders	tooth loss	0	5
injury, poisoning and procedural complications	product administration interrupted	0	5
skin and subcutaneous tissue disorders	eczema	0	5
psychiatric disorders	restlessness	0	5
nervous system disorders	unresponsive to stimuli	0	5
injury, poisoning and procedural complications	product design confusion	0	5
respiratory, thoracic and mediastinal disorders	bronchospasm paradoxical	0	5
general disorders and administration site conditions	crying	0	5
general disorders and administration site conditions	nodule	0	5
injury, poisoning and procedural complications	traumatic lung injury	0	5
neoplasms benign, malignant and unspecified (incl cysts and polyps)	gastric cancer	0	5
nervous system disorders	nervous system disorder	0	5
eye disorders	foreign body sensation in eyes	0	5
respiratory, thoracic and mediastinal disorders	paranasal sinus discomfort	0	5
injury, poisoning and procedural complications	foreign body in mouth	0	5
skin and subcutaneous tissue disorders	psoriasis	0	5
gastrointestinal disorders	tongue dry	0	5
gastrointestinal disorders	gingival bleeding	0	5
metabolism and nutrition disorders	hyponatraemia	0	5
general disorders and administration site conditions	ulcer	0	5
respiratory, thoracic and mediastinal disorders	respiratory symptom	0	5
injury, poisoning and procedural complications	device monitoring procedure not performed	0	5
cardiac disorders	bradycardia	0	4
gastrointestinal disorders	gastrointestinal pain	0	4
respiratory, thoracic and mediastinal disorders	hiccups	0	4
eye disorders	abnormal sensation in eye	0	4
psychiatric disorders	initial insomnia	0	4
vascular disorders	peripheral coldness	0	4
investigations	biopsy lung	0	4
injury, poisoning and procedural complications	muscle strain	0	4
injury, poisoning and procedural complications	exposure via ingestion	0	4
nervous system disorders	parosmia	0	4
infections and infestations	parainfluenzae virus infection	0	4
respiratory, thoracic and mediastinal disorders	lower respiratory tract congestion	0	4
nervous system disorders	vocal cord paralysis	0	4
hepatobiliary disorders	gallbladder disorder	0	4
nervous system disorders	intracranial aneurysm	0	4
gastrointestinal disorders	gingival disorder	0	4
gastrointestinal disorders	tooth disorder	0	4
investigations	blood potassium increased	0	4
immune system disorders	food allergy	0	4
investigations	body temperature increased	0	4
nervous system disorders	cerebral disorder	0	4
infections and infestations	ear infection	0	4
nervous system disorders	neuralgia	0	4
injury, poisoning and procedural complications	scratch	0	4
gastrointestinal disorders	gastric haemorrhage	0	4
respiratory, thoracic and mediastinal disorders	oropharyngeal blistering	0	4
injury, poisoning and procedural complications	lumbar vertebral fracture	0	4
investigations	carbon dioxide increased	0	4
respiratory, thoracic and mediastinal disorders	paranasal sinus hypersecretion	0	4
respiratory, thoracic and mediastinal disorders	sinus pain	0	4
musculoskeletal and connective tissue disorders	scoliosis	0	4
respiratory, thoracic and mediastinal disorders	asthma-chronic obstructive pulmonary disease overlap syndrome	0	4
musculoskeletal and connective tissue disorders	fibromyalgia	0	4
nervous system disorders	dysarthria	0	4
respiratory, thoracic and mediastinal disorders	pharyngeal haemorrhage	0	4
injury, poisoning and procedural complications	joint dislocation	0	4
injury, poisoning and procedural complications	neck injury	0	4
nervous system disorders	paralysis	0	4
renal and urinary disorders	oliguria	0	4
vascular disorders	aortic aneurysm	0	4
cardiac disorders	heart valve incompetence	0	4
infections and infestations	clostridium difficile infection	0	4
general disorders and administration site conditions	concomitant disease aggravated	0	4
respiratory, thoracic and mediastinal disorders	organising pneumonia	0	4
neoplasms benign, malignant and unspecified (incl cysts and polyps)	metastases to bone	0	4
injury, poisoning and procedural complications	spinal compression fracture	0	4
gastrointestinal disorders	lip discolouration	0	4
vascular disorders	vasculitis	0	4
infections and infestations	tonsillitis	0	4
psychiatric disorders	aggression	0	4
neoplasms benign, malignant and unspecified (incl cysts and polyps)	lung carcinoma cell type unspecified recurrent	0	4
gastrointestinal disorders	oesophageal discomfort	0	4
gastrointestinal disorders	salivary hypersecretion	0	4
metabolism and nutrition disorders	increased appetite	0	4
investigations	emergency care examination	0	4
reproductive system and breast disorders	breast pain	0	4
respiratory, thoracic and mediastinal disorders	paranasal sinus inflammation	0	4
investigations	blood cholesterol abnormal	0	4
renal and urinary disorders	nephropathy	0	4
respiratory, thoracic and mediastinal disorders	diaphragmatic paralysis	0	4
general disorders and administration site conditions	withdrawal syndrome	0	4
vascular disorders	arterial disorder	0	4
injury, poisoning and procedural complications	multiple fractures	0	4
vascular disorders	lymphoedema	0	4
injury, poisoning and procedural complications	cervical vertebral fracture	0	4
eye disorders	retinal detachment	0	4
gastrointestinal disorders	tongue haemorrhage	0	4
immune system disorders	eosinophilic granulomatosis with polyangiitis	0	4
skin and subcutaneous tissue disorders	skin reaction	0	4
investigations	oxygen consumption decreased	0	4
gastrointestinal disorders	lip exfoliation	0	4
infections and infestations	bronchiolitis	0	4
respiratory, thoracic and mediastinal disorders	rhinalgia	0	4
renal and urinary disorders	chronic kidney disease	0	4
infections and infestations	aspergillus infection	0	4
neoplasms benign, malignant and unspecified (incl cysts and polyps)	ovarian cancer	0	4
infections and infestations	staphylococcal infection	0	3
skin and subcutaneous tissue disorders	skin odour abnormal	0	3
respiratory, thoracic and mediastinal disorders	lung infiltration	0	3
eye disorders	photopsia	0	3
investigations	inspiratory capacity decreased	0	3
investigations	international normalised ratio increased	0	3
neoplasms benign, malignant and unspecified (incl cysts and polyps)	plasma cell myeloma	0	3
skin and subcutaneous tissue disorders	skin lesion	0	3
investigations	electrocardiogram qt prolonged	0	3
cardiac disorders	cardiopulmonary failure	0	3
metabolism and nutrition disorders	glucose tolerance impaired	0	3
gastrointestinal disorders	angina bullosa haemorrhagica	0	3
respiratory, thoracic and mediastinal disorders	rales	0	3
psychiatric disorders	delirium	0	3
blood and lymphatic system disorders	blood disorder	0	3
infections and infestations	pneumonia viral	0	3
investigations	quality of life decreased	0	3
nervous system disorders	nerve compression	0	3
gastrointestinal disorders	gingival discomfort	0	3
investigations	blood magnesium decreased	0	3
nervous system disorders	brain injury	0	3
gastrointestinal disorders	pancreatitis acute	0	3
gastrointestinal disorders	irritable bowel syndrome	0	3
injury, poisoning and procedural complications	tibia fracture	0	3
eye disorders	halo vision	0	3
gastrointestinal disorders	anal incontinence	0	3
injury, poisoning and procedural complications	mouth injury	0	3
cardiac disorders	extrasystoles	0	3
respiratory, thoracic and mediastinal disorders	pharyngeal paraesthesia	0	3
infections and infestations	fungal oesophagitis	0	3
infections and infestations	lower respiratory tract infection bacterial	0	3
respiratory, thoracic and mediastinal disorders	bronchial disorder	0	3
gastrointestinal disorders	crohn's disease	0	3
gastrointestinal disorders	intestinal perforation	0	3
musculoskeletal and connective tissue disorders	trismus	0	3
infections and infestations	pneumonia pneumococcal	0	3
hepatobiliary disorders	hepatic cirrhosis	0	3
gastrointestinal disorders	haematemesis	0	3
infections and infestations	lung abscess	0	3
general disorders and administration site conditions	therapy non-responder	0	3
gastrointestinal disorders	melaena	0	3
gastrointestinal disorders	oral mucosal erythema	0	3
infections and infestations	pneumonia pseudomonal	0	3
injury, poisoning and procedural complications	sternal fracture	0	3
vascular disorders	haematoma	0	3
investigations	blood creatinine increased	0	3
injury, poisoning and procedural complications	product administered to patient of inappropriate age	0	3
renal and urinary disorders	urine odour abnormal	0	3
injury, poisoning and procedural complications	patella fracture	0	3
infections and infestations	rhinitis	0	3
gastrointestinal disorders	oesophageal disorder	0	3
infections and infestations	mycobacterial infection	0	3
investigations	sputum abnormal	0	3
nervous system disorders	dizziness postural	0	3
general disorders and administration site conditions	complication associated with device	0	3
respiratory, thoracic and mediastinal disorders	hypercapnia	0	3
hepatobiliary disorders	hepatic function abnormal	0	3
infections and infestations	eye infection	0	3
respiratory, thoracic and mediastinal disorders	chronic eosinophilic rhinosinusitis	0	3
respiratory, thoracic and mediastinal disorders	pharyngeal inflammation	0	3
infections and infestations	encephalitis	0	3
infections and infestations	atypical pneumonia	0	3
musculoskeletal and connective tissue disorders	bone loss	0	3
investigations	po2 decreased	0	3
gastrointestinal disorders	gingival swelling	0	3
blood and lymphatic system disorders	leukocytosis	0	3
infections and infestations	ophthalmic herpes zoster	0	3
infections and infestations	fungal pharyngitis	0	3
eye disorders	eyelid margin crusting	0	3
gastrointestinal disorders	saliva altered	0	3
investigations	hepatic enzyme increased	0	3
eye disorders	vitreous floaters	0	3
musculoskeletal and connective tissue disorders	osteonecrosis	0	3
gastrointestinal disorders	aphthous ulcer	0	3
infections and infestations	gingivitis	0	3
psychiatric disorders	mood swings	0	3
eye disorders	periorbital swelling	0	3
gastrointestinal disorders	faeces soft	0	3
injury, poisoning and procedural complications	wrong dose	0	3
renal and urinary disorders	polyuria	0	3
injury, poisoning and procedural complications	foreign body aspiration	0	3
injury, poisoning and procedural complications	duplicate therapy error	0	3
endocrine disorders	adrenal disorder	0	3
gastrointestinal disorders	oral mucosal discolouration	0	3
reproductive system and breast disorders	pelvic pain	0	3
gastrointestinal disorders	impaired gastric emptying	0	3
vascular disorders	peripheral arterial occlusive disease	0	3
investigations	spirometry abnormal	0	3
gastrointestinal disorders	oesophageal pain	0	3
injury, poisoning and procedural complications	poisoning	0	3
general disorders and administration site conditions	hunger	0	3
infections and infestations	tuberculosis	0	3
blood and lymphatic system disorders	iron deficiency anaemia	0	3
metabolism and nutrition disorders	electrolyte imbalance	0	3
vascular disorders	cyanosis	0	3
general disorders and administration site conditions	physical deconditioning	0	3
nervous system disorders	myasthenia gravis	0	3
psychiatric disorders	completed suicide	0	3
investigations	c-reactive protein increased	0	3
skin and subcutaneous tissue disorders	decubitus ulcer	0	3
general disorders and administration site conditions	treatment failure	0	3
general disorders and administration site conditions	drug resistance	0	3
respiratory, thoracic and mediastinal disorders	chronic respiratory disease	0	3
gastrointestinal disorders	breath odour	0	3
general disorders and administration site conditions	generalised oedema	0	3
investigations	blood test abnormal	0	3
injury, poisoning and procedural complications	shoulder fracture	0	3
skin and subcutaneous tissue disorders	skin atrophy	0	3

## Sheet: Table S6
Table S6 Number of BUD/GLY/FOR and FF/UMEC/VI adverse events at PT level by sex, age and reporting countries
BUD/GLY/FOR PTs													Reporter countries	United States				United Kingdom	Other
	N	Sex	FeMale	Male	Unknown	Age	<18	18~39	40~65	66~79	≥80	unknow			China	Japan	Canada
Respiratory, thoracic and mediastinal disorders
pharyngeal erythema	9		4		5				1	3		5		8					1
vocal cord disorder	9		3	3	3					3		6		9
vocal cord dysfunction	/
dysphonia	197		116	54	27				20	61	15	101		190	4	2			1
aphonia	52		27	13	12				2	13	3	34		46		1	1		4
paranasal sinus inflammation	/
increased viscosity of bronchial secretion	/
Gastrointestinal disorders
oral mucosal exfoliation	3			1	2						1	2		3
coating in mouth	/
tongue coated	/
Infections and infestations
candida infection	77		41	25	11			1	10	15	3	48		75	1	1
oral candidiasis	33		14	8	11					8	3	22		29		3		1
pneumonia	134		56	60	18				14	29	21	70		117	2	10	3		2
Renal and urinary disorders
urine flow decreased	5		1	2	2						1	4		4			1
Investigations
body height decreased	38		30	8	1				4	12	4	18		38
Injury, poisoning and procedural complications
lip injury	4		2	2							2	2		4
foreign body in mouth	/
FF/UMEC/VI PTs													Reporter countries	United States				United Kingdom	Other
		Sex	FeMale	Male	Unknown	Age	<18	18~39	40~65	66~79	≥80	unknow			China	Japan	Canada
Respiratory, thoracic and mediastinal disorders
pharyngeal erythema	6		3	2	1					2	1	3		5					1
vocal cord disorder	10		5	2	3					2		8		9				1
vocal cord dysfunction	10		5	4	1					1	1	8		10
dysphonia	751		471	182	98		1		37	134	75	504		714	1	12	7	8	9
aphonia	116		66	30	20				6	20	10	80		110		1	1	1	3
paranasal sinus inflammation	4		4								2	2		4
increased viscosity of bronchial secretion	6		5	1							2	4		6
Gastrointestinal disorders
oral mucosal exfoliation	3			2	1							3		2				1
coating in mouth	14		7	5	2				1	2		11		13			1
tongue coated	16		7	9					2	4	2	8		16
Infections and infestations
candida infection	308		183	66	59				15	51	21	221		298			8	1	1
oral candidiasis	148		79	32	37				7	27	14	100		132		5	3	3	5
pneumonia	738		280	238	220		1		53	118	54	512		532		38	116	9	43
Renal and urinary disorders
urine flow decreased	19		5	11	3					2	1	16		18		1
Investigations
body height decreased	/
Injury, poisoning and procedural complications
lip injury	/
foreign body in mouth	5		4		1				1			4		4		1

## Sheet: Table S7
Table S6 Sorted by IC, PT level BUD/GLY/FOR and FF/UMEC/VI adverse event signals.
PT/SOC	N	PRR (95%CI)	ROR (95%CI)	χ2	IC (IC025)	N	PRR (95%CI)	ROR (95%CI)	χ2	IC (IC025)
respiratory, thoracic and mediastinal disorders
chronic obstructive pulmonary disease	324	30.34(27.14, 33.91)	29.75(26.45, 33.46)	8780.38	4.86(4.7)	654	22.77(21.05, 24.63)	22.41(20.72, 24.24)	12983.9	4.44(4.33)
emphysema	60	28.27(21.87, 36.53)	28.17(21.83, 36.35)	1534.37	4.78(4.41)	51	9.55(7.24, 12.59)	9.54(7.25, 12.55)	384.88	3.24(2.84)
vocal cord disorder	9	22.02(11.39, 42.6)	22.01(11.3, 42.86)	177.11	4.43(3.53)	10	9.81(5.26, 18.32)	9.81(5.24, 18.37)	78.06	3.28(2.42)
pharyngeal erythema	9	17.57(9.1, 33.95)	17.57(9.02, 34.21)	138.47	4.11(3.21)	6	4.79(2.15, 10.7)	4.79(2.14, 10.7)	17.89	2.25(1.18)
chronic respiratory failure	4	15.83(5.9, 42.48)	15.83(5.94, 42.18)	54.81	3.97(2.69)	3	4.22(1.36, 13.13)	4.22(1.35, 13.15)	7.33	2.07(0.65)
aphonia	52	13.68(10.4, 17.99)	13.64(10.37, 17.95)	601.9	3.75(3.36)	116	12.69(10.56, 15.25)	12.65(10.6, 15.09)	1223.89	3.64(3.37)
nocturnal dyspnoea	4	13.03(4.86, 34.91)	13.03(4.89, 34.72)	43.91	3.69(2.41)	5	6.39(2.65, 15.41)	6.39(2.65, 15.44)	22.52	2.66(1.5)
dysphonia	197	13.13(11.4, 15.12)	12.98(11.32, 14.89)	2155.67	3.68(3.48)	751	20.83(19.36, 22.41)	20.45(18.91, 22.12)	13521.9	4.32(4.21)
respiration abnormal	23	9.61(6.37, 14.49)	9.6(6.36, 14.49)	175.72	3.25(2.67)	24	4.17(2.79, 6.22)	4.16(2.81, 6.16)	57.38	2.05(1.48)
pharyngeal ulceration	3	8.55(2.75, 26.62)	8.55(2.74, 26.65)	19.85	3.09(1.67)
dyspnoea	1182	9(8.48, 9.55)	8.42(7.94, 8.93)	7740.38	3.06(2.98)	2538	7.67(7.37, 7.99)	7.24(6.96, 7.53)	13636.3	2.84(2.79)
oropharyngeal discomfort	31	8.31(5.84, 11.84)	8.3(5.83, 11.81)	197.64	3.04(2.54)	42	5.59(4.13, 7.57)	5.59(4.17, 7.5)	156.92	2.47(2.04)
lung disorder	96	7.48(6.12, 9.15)	7.44(6.12, 9.05)	532.37	2.89(2.6)	140	4.38(3.71, 5.18)	4.37(3.74, 5.11)	361.92	2.12(1.88)
pulmonary pain	7	6.07(2.89, 12.77)	6.07(2.88, 12.78)	29.5	2.6(1.59)	28	11.07(7.62, 16.08)	11.06(7.62, 16.05)	252.44	3.45(2.92)
bronchitis chronic	3	6.05(1.95, 18.83)	6.05(1.94, 18.86)	12.58	2.59(1.17)	11	7.89(4.36, 14.3)	7.89(4.38, 14.21)	65.47	2.97(2.15)
dry throat	14	5.53(3.27, 9.35)	5.52(3.25, 9.37)	51.62	2.46(1.73)	57	9.29(7.15, 12.07)	9.28(7.19, 11.97)	415.82	3.2(2.82)
dyspnoea exertional	58	5.18(4, 6.71)	5.17(4.01, 6.67)	194.32	2.36(2)	92	3.37(2.74, 4.13)	3.36(2.76, 4.09)	151.91	1.74(1.45)
pulmonary congestion	16	5.02(3.07, 8.2)	5.02(3.08, 8.19)	51.22	2.32(1.63)	28	3.57(2.46, 5.18)	3.57(2.46, 5.18)	51.54	1.83(1.3)
wheezing	95	4.96(4.05, 6.07)	4.94(4.06, 6.01)	297.57	2.3(2.01)	183	4.38(3.79, 5.07)	4.37(3.81, 5.01)	472.53	2.12(1.91)
productive cough	71	4.88(3.87, 6.17)	4.87(3.85, 6.16)	217.43	2.28(1.94)	232	6.76(5.94, 7.7)	6.73(5.87, 7.72)	1121.56	2.74(2.55)
bronchospasm	13	4.64(2.69, 8.01)	4.64(2.68, 8.03)	37	2.21(1.45)	18	2.34(1.47, 3.72)	2.34(1.46, 3.75)	13.74	1.22(0.57)
pharyngeal disorder	3	4.54(1.46, 14.12)	4.54(1.46, 14.15)	8.25	2.18(0.76)	6	3.71(1.66, 8.28)	3.71(1.66, 8.29)	11.82	1.89(0.81)
sputum increased	3	4.44(1.43, 13.8)	4.44(1.42, 13.84)	7.97	2.15(0.73)	24	14.97(9.99, 22.43)	14.96(9.91, 22.58)	306.3	3.88(3.3)
throat irritation	49	4.3(3.25, 5.69)	4.29(3.26, 5.64)	123.23	2.1(1.7)	171	6.29(5.41, 7.31)	6.26(5.35, 7.32)	750.4	2.64(2.42)
asthma	148	4.03(3.43, 4.74)	4(3.42, 4.68)	332.87	2(1.76)	746	9.53(8.86, 10.25)	9.36(8.65, 10.12)	5512.89	3.21(3.11)
choking	19	3.85(2.46, 6.05)	3.85(2.45, 6.04)	39.97	1.94(1.31)	107	8.84(7.3, 10.7)	8.82(7.25, 10.73)	732.98	3.13(2.85)
cough	307	3.85(3.44, 4.31)	3.79(3.37, 4.26)	632.42	1.92(1.76)	1063	5.68(5.34, 6.04)	5.55(5.23, 5.89)	3957.05	2.46(2.38)
throat clearing	9	3.77(1.96, 7.25)	3.77(1.97, 7.2)	18.24	1.91(1.01)	22	5.2(3.42, 7.92)	5.2(3.45, 7.85)	74.14	2.37(1.78)
choking sensation	4	3.6(1.35, 9.6)	3.6(1.35, 9.59)	7.47	1.84(0.58)	29	9.53(6.6, 13.75)	9.52(6.56, 13.82)	218.33	3.23(2.71)
sputum discoloured	10	3.13(1.68, 5.82)	3.13(1.67, 5.86)	14.45	1.64(0.79)	24	3.18(2.13, 4.74)	3.17(2.14, 4.69)	35.6	1.66(1.1)
bronchiectasis	7	3.07(1.46, 6.44)	3.07(1.46, 6.47)	9.71	1.61(0.61)	10	1.97(1.06, 3.66)	1.97(1.05, 3.69)	4.73	0.97(0.12)
pneumothorax	13	3.05(1.77, 5.27)	3.05(1.76, 5.28)	17.91	1.61(0.85)	39	3.78(2.76, 5.17)	3.77(2.76, 5.16)	79.08	1.91(1.46)
sleep apnoea syndrome	13	2.53(1.47, 4.37)	2.53(1.46, 4.38)	12.02	1.34(0.58)
obstructive airways disorder	11	2.45(1.36, 4.44)	2.45(1.36, 4.41)	9.45	1.29(0.48)
asphyxia	6	2.41(1.08, 5.37)	2.41(1.08, 5.38)	4.95	1.27(0.2)
throat tightness	14	2.33(1.38, 3.93)	2.32(1.37, 3.94)	10.54	1.21(0.48)	26	1.69(1.15, 2.48)	1.69(1.14, 2.5)	7.32	0.76(0.21)
oropharyngeal pain	52	2(1.53, 2.63)	2(1.52, 2.63)	25.99	1(0.61)	276	4.5(4, 5.07)	4.48(3.98, 5.04)	741.91	2.16(1.98)
pharyngeal swelling	10	1.99(1.07, 3.7)	1.99(1.06, 3.73)	4.91	0.99(0.14)	32	3.11(2.2, 4.4)	3.11(2.19, 4.43)	45.62	1.63(1.14)
haemoptysis	12	1.99(1.13, 3.5)	1.99(1.13, 3.51)	5.86	0.99(0.2)	48	2.87(2.16, 3.81)	2.87(2.18, 3.78)	58.15	1.52(1.11)
pulmonary mass	9	1.96(1.02, 3.77)	1.96(1.03, 3.74)	4.23	0.97(0.07)	35	3.17(2.27, 4.41)	3.16(2.26, 4.41)	51.6	1.66(1.19)
sinus disorder	10	1.89(1.02, 3.51)	1.89(1.01, 3.54)	4.17	0.92(0.06)
chronic eosinophilic rhinosinusitis						3	98.6(29.51, 329.45)	98.59(29.25, 332.34)	255.03	6.44(4.92)
bronchospasm paradoxical						5	42.04(17.06, 103.58)	42.04(17.06, 103.57)	189.29	5.31(4.12)
paranasal sinus inflammation						4	18.42(6.83, 49.7)	18.42(6.78, 50.05)	64.26	4.17(2.88)
respiratory tract irritation						11	18(9.89, 32.74)	17.99(9.8, 33.03)	172.26	4.14(3.31)
vocal cord dysfunction						10	16.29(8.7, 30.49)	16.28(8.69, 30.48)	140.3	4(3.13)
increased viscosity of bronchial secretion						6	15.89(7.08, 35.69)	15.89(7.11, 35.49)	81.92	3.96(2.88)
increased viscosity of upper respiratory secretion						9	13.39(6.93, 25.9)	13.39(6.88, 26.07)	101.3	3.72(2.82)
diaphragmatic paralysis						4	12.58(4.68, 33.79)	12.57(4.72, 33.49)	41.89	3.63(2.35)
increased upper airway secretion						17	11.86(7.34, 19.15)	11.85(7.4, 18.97)	166.21	3.55(2.87)
chronic respiratory disease						3	10.09(3.23, 31.53)	10.09(3.24, 31.45)	24.23	3.32(1.89)
sputum retention						6	9.47(4.23, 21.2)	9.47(4.24, 21.15)	44.88	3.23(2.15)
asthma-chronic obstructive pulmonary disease overlap syndrome						4	7.78(2.9, 20.83)	7.77(2.92, 20.7)	23.36	2.95(1.67)
oropharyngeal blistering						4	7.14(2.67, 19.12)	7.14(2.68, 19.02)	20.92	2.82(1.55)
suffocation feeling						9	6.11(3.17, 11.77)	6.1(3.19, 11.65)	38.09	2.6(1.7)
respiratory tract congestion						52	5.78(4.4, 7.59)	5.77(4.39, 7.59)	203.65	2.52(2.13)
pharyngeal haemorrhage						4	5.22(1.95, 13.96)	5.22(1.96, 13.91)	13.55	2.38(1.11)
increased bronchial secretion						7	3.85(1.83, 8.1)	3.85(1.83, 8.11)	14.7	1.94(0.94)
upper respiratory tract congestion						6	3.76(1.69, 8.39)	3.76(1.68, 8.4)	12.09	1.9(0.83)
painful respiration						5	3.73(1.55, 8.99)	3.73(1.54, 9.01)	9.96	1.9(0.74)
pharyngeal inflammation						3	3.5(1.13, 10.9)	3.5(1.12, 10.91)	5.34	1.8(0.39)
nasal dryness						12	3.24(1.84, 5.71)	3.24(1.84, 5.72)	18.49	1.69(0.9)
rhinorrhoea						122	2.66(2.22, 3.17)	2.65(2.22, 3.16)	125.21	1.4(1.15)
aspiration						14	2.38(1.41, 4.02)	2.38(1.4, 4.04)	11.17	1.25(0.52)
sneezing						33	2.22(1.58, 3.13)	2.22(1.59, 3.1)	22.06	1.15(0.66)
pulmonary fibrosis						24	2.02(1.35, 3.01)	2.02(1.36, 2.99)	12.24	1.01(0.44)
sinus congestion						14	1.83(1.09, 3.1)	1.83(1.08, 3.11)	5.3	0.87(0.14)
nasal congestion						58	1.48(1.15, 1.92)	1.48(1.15, 1.91)	9.08	0.57(0.2)
respiratory disorder						27	1.48(1.01, 2.16)	1.48(1.02, 2.15)	4.16	0.56(0.03)
injury, poisoning and procedural complications
intentional device misuse	227	176.31(153.2, 202.91)	173.88(151.59, 199.45)	33856.1	7.24(7.04)
device use issue	1065	141.2(132.26, 150.74)	132.07(124.53, 140.07)	124216	6.89(6.79)
intentional device use issue	35	125.32(88.37, 177.72)	125.05(87.87, 177.95)	3881.38	6.82(6.32)
incorrect dose administered by device	591	56.74(52.17, 61.71)	54.72(50.59, 59.18)	29763.6	5.71(5.59)
wrong technique in device usage process	1051	56.98(53.46, 60.74)	53.38(50.33, 56.61)	51670.8	5.67(5.58)	2039	48.64(46.46, 50.93)	46.16(44.39, 48.01)	84782.9	5.44(5.38)
device use confusion	11	41.96(22.98, 76.6)	41.93(22.84, 76.98)	423.92	5.34(4.51)	22	51.67(33.52, 79.65)	51.64(33.55, 79.48)	1019.77	5.59(4.98)
incorrect dose administered by product	19	29.86(18.93, 47.1)	29.83(19.01, 46.82)	515.9	4.86(4.22)
discontinued product administered	5	29.38(12.09, 71.4)	29.38(12.16, 70.97)	133.61	4.84(3.67)
device dispensing error	8	15.15(7.54, 30.45)	15.15(7.48, 30.68)	104.32	3.9(2.95)	17	14.76(9.13, 23.86)	14.76(9.22, 23.63)	213.64	3.86(3.18)
lip injury	4	10.83(4.05, 29)	10.83(4.06, 28.86)	35.35	3.42(2.15)
product label confusion	18	9.83(6.18, 15.64)	9.82(6.14, 15.72)	141.41	3.28(2.63)	191	45.57(39.36, 52.76)	45.35(39.54, 52.02)	7796.31	5.42(5.21)
drug dose omission by device	431	9.49(8.63, 10.45)	9.27(8.4, 10.22)	3163.69	3.2(3.06)
off label use of device	3	6.38(2.05, 19.85)	6.38(2.05, 19.89)	13.53	2.67(1.25)
product use issue	314	5.67(5.07, 6.34)	5.58(4.96, 6.28)	1177.56	2.47(2.31)	258	1.96(1.73, 2.22)	1.95(1.73, 2.19)	120.09	0.96(0.79)
intentional product misuse	102	4.47(3.67, 5.43)	4.44(3.65, 5.4)	271.64	2.15(1.87)	113	1.77(1.47, 2.13)	1.76(1.48, 2.1)	37.42	0.82(0.55)
wrong technique in product usage process	322	4.31(3.86, 4.81)	4.24(3.77, 4.77)	798.84	2.08(1.92)
product dose omission issue	590	3.52(3.24, 3.82)	3.43(3.17, 3.71)	1021.51	1.77(1.66)	1767	6.81(6.49, 7.15)	6.55(6.3, 6.81)	8290.7	2.7(2.63)
pelvic fracture	5	2.63(1.1, 6.34)	2.63(1.09, 6.35)	5.05	1.39(0.24)
extra dose administered	33	2.53(1.8, 3.56)	2.53(1.81, 3.53)	30.46	1.34(0.85)	374	13.49(12.17, 14.95)	13.37(12.12, 14.75)	4206.64	3.72(3.57)
product prescribing issue	18	2.18(1.37, 3.47)	2.18(1.36, 3.49)	11.51	1.12(0.47)	94	5.82(4.75, 7.13)	5.81(4.78, 7.07)	371.52	2.53(2.24)
incorrect dose administered	103	1.43(1.18, 1.73)	1.42(1.17, 1.73)	13.03	0.51(0.23)	379	2.44(2.2, 2.7)	2.42(2.19, 2.67)	316.85	1.27(1.13)
product confusion						155	247.28(206.02, 296.8)	246.3(206.47, 293.81)	28246	7.52(7.27)
labelled drug-disease interaction issue						11	159.11(82.83, 305.64)	159.06(83.3, 303.71)	1416.21	7.03(6.14)
foreign body in mouth						5	54.78(22.07, 135.98)	54.77(22.23, 134.93)	245.37	5.67(4.47)
device monitoring procedure not performed						5	54.78(22.07, 135.98)	54.77(22.23, 134.93)	245.37	5.67(4.47)
product design confusion						5	51.65(20.85, 127.98)	51.64(20.96, 127.22)	231.76	5.59(4.39)
product packaging confusion						65	35.63(27.77, 45.72)	35.58(27.58, 45.91)	2081.94	5.09(4.73)
product dose confusion						9	35.18(18.02, 68.69)	35.17(18.06, 68.48)	284.96	5.07(4.15)
labelled drug-disease interaction medication error						13	31.55(18.1, 54.98)	31.54(18.22, 54.6)	368.38	4.92(4.15)
labelled drug-drug interaction issue						37	31.5(22.66, 43.79)	31.47(22.55, 43.91)	1046.15	4.92(4.45)
product selection error						31	30.77(21.48, 44.08)	30.75(21.61, 43.76)	855.75	4.88(4.37)
product dispensing error						638	27.99(25.85, 30.32)	27.55(25.47, 29.8)	15737	4.73(4.62)
wrong strength						7	17.76(8.39, 37.6)	17.76(8.43, 37.4)	108.05	4.12(3.1)
exposure via ingestion						4	16.62(6.17, 44.79)	16.62(6.12, 45.16)	57.41	4.02(2.74)
device use error						283	13.38(11.89, 15.06)	13.29(11.82, 14.95)	3160.07	3.71(3.54)
labelled drug-drug interaction medication error						109	13.32(11.02, 16.1)	13.29(10.92, 16.17)	1216.46	3.71(3.44)
intercepted product prescribing error						16	13.08(7.97, 21.44)	13.07(8.01, 21.33)	175.21	3.68(2.99)
intercepted product dispensing error						16	12.65(7.71, 20.74)	12.64(7.74, 20.63)	168.61	3.64(2.95)
prescription drug used without a prescription						65	11.6(9.08, 14.83)	11.59(9.16, 14.66)	618.92	3.51(3.16)
intentional underdose						54	10.6(8.1, 13.87)	10.59(8.05, 13.93)	462.07	3.39(3)
foreign body in throat						30	10.1(7.05, 14.49)	10.1(7.1, 14.37)	242.54	3.32(2.81)
foreign body aspiration						3	8.54(2.74, 26.66)	8.54(2.74, 26.62)	19.74	3.08(1.65)
duplicate therapy error						3	8.54(2.74, 26.66)	8.54(2.74, 26.62)	19.74	3.08(1.65)
intercepted medication error						23	6.58(4.36, 9.92)	6.57(4.35, 9.92)	107.71	2.71(2.13)
product name confusion						6	5.7(2.55, 12.73)	5.7(2.55, 12.73)	23.07	2.5(1.43)
circumstance or information capable of leading to device use error						6	4.94(2.21, 11.02)	4.94(2.21, 11.03)	18.7	2.3(1.22)
product prescribing error						126	4.75(3.98, 5.66)	4.73(3.97, 5.64)	368.84	2.24(1.98)
contraindicated product prescribed						8	4.27(2.13, 8.56)	4.27(2.15, 8.48)	19.91	2.09(1.14)
prescribed overdose						51	4.13(3.14, 5.44)	4.13(3.14, 5.43)	120.23	2.04(1.65)
traumatic lung injury						5	3.99(1.66, 9.62)	3.99(1.65, 9.64)	11.16	1.99(0.83)
sternal fracture						3	3.78(1.22, 11.75)	3.78(1.21, 11.78)	6.1	1.91(0.49)
mouth injury						3	3.65(1.17, 11.34)	3.65(1.17, 11.38)	5.73	1.86(0.44)
expired product administered						87	3.62(2.93, 4.47)	3.62(2.92, 4.49)	163.86	1.85(1.55)
foreign body in respiratory tract						5	3.48(1.45, 8.38)	3.48(1.44, 8.41)	8.79	1.79(0.64)
hip fracture						67	3.48(2.73, 4.42)	3.47(2.74, 4.39)	117.36	1.79(1.45)
intentional dose omission						80	3.34(2.68, 4.17)	3.34(2.69, 4.14)	130.64	1.74(1.42)
product communication issue						26	3.26(2.22, 4.79)	3.26(2.2, 4.82)	40.54	1.7(1.15)
underdose						147	2.82(2.4, 3.32)	2.82(2.41, 3.3)	171.89	1.49(1.26)
circumstance or information capable of leading to medication error						79	2.76(2.21, 3.44)	2.75(2.22, 3.41)	87.93	1.46(1.14)
product dispensing issue						6	2.67(1.2, 5.94)	2.67(1.2, 5.96)	6.23	1.41(0.34)
rib fracture						29	2.28(1.58, 3.28)	2.28(1.57, 3.31)	20.72	1.18(0.67)
lower limb fracture						27	2.27(1.56, 3.32)	2.27(1.56, 3.29)	19.16	1.18(0.65)
product use in unapproved indication						468	1.93(1.76, 2.11)	1.91(1.73, 2.11)	205.02	0.93(0.8)
tooth fracture						13	1.88(1.09, 3.24)	1.88(1.09, 3.25)	5.35	0.91(0.15)
product dose omission in error						40	1.81(1.33, 2.47)	1.81(1.32, 2.48)	14.43	0.85(0.41)
spinal fracture						22	1.67(1.1, 2.53)	1.67(1.11, 2.52)	5.84	0.73(0.14)
inappropriate schedule of product administration						310	1.67(1.49, 1.87)	1.66(1.48, 1.87)	82.11	0.73(0.57)
product storage error						146	1.64(1.39, 1.93)	1.64(1.4, 1.92)	36.35	0.71(0.48)
overdose						229	1.24(1.09, 1.41)	1.23(1.07, 1.41)	10.21	0.3(0.12)
fall						242	1.17(1.03, 1.33)	1.17(1.04, 1.32)	6.08	0.23(0.05)
eye disorders
metamorphopsia	3	7.25(2.33, 22.55)	7.24(2.32, 22.57)	16.05	2.85(1.43)
visual impairment	187	5.3(4.59, 6.13)	5.25(4.58, 6.02)	642.42	2.39(2.18)	120	1.38(1.15, 1.65)	1.38(1.16, 1.65)	12.44	0.46(0.2)
eye disorder	42	4.81(3.55, 6.51)	4.8(3.58, 6.44)	125.81	2.26(1.82)	33	1.55(1.1, 2.18)	1.55(1.11, 2.16)	6.44	0.63(0.15)
macular degeneration	11	3.26(1.8, 5.89)	3.25(1.81, 5.85)	17.14	1.7(0.88)	18	2.38(1.5, 3.79)	2.38(1.49, 3.81)	14.4	1.25(0.6)
cataract	45	2.66(1.99, 3.57)	2.66(1.98, 3.57)	46.47	1.41(0.99)	67	1.7(1.34, 2.16)	1.7(1.34, 2.15)	19.31	0.76(0.42)
glaucoma	10	2.07(1.11, 3.84)	2.06(1.1, 3.86)	5.48	1.04(0.19)	47	3.91(2.94, 5.21)	3.91(2.91, 5.25)	101.27	1.96(1.55)
ocular discomfort	8	2.04(1.02, 4.08)	2.04(1.03, 4.05)	4.22	1.03(0.08)	20	2.37(1.53, 3.68)	2.37(1.54, 3.65)	15.82	1.24(0.62)
blindness	22	2.03(1.34, 3.09)	2.03(1.35, 3.06)	11.48	1.02(0.43)
halo vision						3	5.03(1.62, 15.67)	5.03(1.61, 15.68)	9.63	2.32(0.9)
vision blurred						189	2.44(2.11, 2.81)	2.43(2.12, 2.79)	158.88	1.28(1.07)
blindness transient						10	2.28(1.22, 4.23)	2.28(1.22, 4.27)	7.12	1.18(0.33)
eye haemorrhage						16	2.07(1.27, 3.38)	2.07(1.27, 3.38)	8.83	1.05(0.36)
eye pain						71	2(1.59, 2.53)	2(1.58, 2.53)	35.55	1(0.67)
ear and labyrinth disorders
hypoacusis	62	3.99(3.11, 5.12)	3.98(3.08, 5.14)	137.88	1.99(1.63)
general disorders and administration site conditions
drowning	3	13.36(4.28, 41.7)	13.36(4.29, 41.64)	33.9	3.72(2.3)
secretion discharge	26	6.9(4.69, 10.15)	6.89(4.66, 10.2)	130.2	2.78(2.23)	79	8.76(7.01, 10.93)	8.74(7.04, 10.84)	535.18	3.11(2.79)
feeling jittery	21	6.45(4.2, 9.91)	6.44(4.18, 9.91)	96.04	2.68(2.08)	34	3.77(2.69, 5.28)	3.76(2.69, 5.25)	68.65	1.91(1.43)
decreased activity	21	5.62(3.66, 8.63)	5.61(3.64, 8.63)	79.22	2.48(1.88)
death	1179	5.26(4.95, 5.58)	4.95(4.67, 5.25)	3754.56	2.3(2.22)	1437	2.52(2.39, 2.66)	2.47(2.33, 2.62)	1268.66	1.3(1.22)
chest discomfort	124	4.78(4.01, 5.71)	4.75(3.98, 5.67)	366.7	2.24(1.99)	226	3.6(3.15, 4.1)	3.58(3.12, 4.11)	419.11	1.84(1.65)
fibrosis	3	4.13(1.33, 12.83)	4.13(1.33, 12.87)	7.09	2.04(0.62)
terminal state	5	3.09(1.28, 7.43)	3.09(1.28, 7.46)	7.04	1.62(0.47)
drug effect less than expected	21	2.96(1.93, 4.54)	2.95(1.92, 4.54)	27.1	1.56(0.96)	20	1.78(1.15, 2.76)	1.78(1.16, 2.74)	6.81	0.83(0.21)
feeling abnormal	156	2.82(2.41, 3.3)	2.8(2.39, 3.28)	180.75	1.48(1.26)
illness	96	1.56(1.28, 1.91)	1.56(1.28, 1.9)	19.15	0.64(0.35)	155	1.6(1.36, 1.87)	1.6(1.37, 1.87)	34.46	0.67(0.45)
mucosal discolouration						6	14.76(6.58, 33.12)	14.76(6.61, 32.97)	75.4	3.86(2.77)
disease complication						10	3.58(1.92, 6.67)	3.58(1.91, 6.7)	18.51	1.84(0.98)
sensation of foreign body						16	2.99(1.83, 4.88)	2.99(1.83, 4.88)	21.07	1.58(0.89)
therapeutic response unexpected						66	2.41(1.89, 3.07)	2.41(1.9, 3.05)	54.21	1.27(0.92)
chest pain						191	1.97(1.71, 2.27)	1.97(1.72, 2.26)	90.6	0.97(0.77)
drug ineffective						1861	2.01(1.92, 2.11)	1.96(1.88, 2.04)	898.05	0.97(0.9)
treatment noncompliance						62	1.81(1.41, 2.33)	1.81(1.4, 2.34)	22.46	0.85(0.5)
ill-defined disorder						98	1.75(1.44, 2.14)	1.75(1.44, 2.13)	31.53	0.81(0.52)
condition aggravated						395	1.71(1.55, 1.89)	1.71(1.55, 1.89)	116.23	0.77(0.63)
adverse drug reaction						112	1.67(1.38, 2.01)	1.66(1.39, 1.98)	29.72	0.73(0.47)
cardiac disorders
cardiac discomfort	5	8.03(3.33, 19.35)	8.03(3.32, 19.4)	30.54	3(1.84)
cardiac failure congestive	22	2.33(1.53, 3.54)	2.33(1.54, 3.52)	16.64	1.22(0.63)	76	2.97(2.37, 3.72)	2.96(2.39, 3.67)	98.61	1.56(1.24)
palpitations	41	1.56(1.15, 2.13)	1.56(1.14, 2.13)	8.31	0.64(0.21)	113	1.67(1.39, 2.01)	1.67(1.4, 1.99)	30.07	0.74(0.47)
cardiac disorder	36	1.55(1.12, 2.15)	1.55(1.11, 2.16)	6.96	0.63(0.16)	91	1.7(1.38, 2.08)	1.69(1.39, 2.06)	25.84	0.76(0.46)
cardiac flutter						11	2.86(1.58, 5.17)	2.86(1.59, 5.15)	13.24	1.51(0.69)
myocardial infarction						158	2.61(2.24, 3.06)	2.61(2.23, 3.05)	156.33	1.38(1.15)
coronary artery disease						15	1.78(1.07, 2.96)	1.78(1.07, 2.96)	5.14	0.83(0.12)
angina pectoris						23	1.57(1.04, 2.36)	1.57(1.04, 2.37)	4.75	0.65(0.07)
atrial fibrillation						93	1.51(1.23, 1.85)	1.51(1.24, 1.84)	16.06	0.59(0.3)
infections and infestations
candida infection	77	14.81(11.82, 18.56)	14.75(11.89, 18.3)	974.49	3.87(3.54)	308	24.51(21.87, 27.47)	24.33(21.63, 27.37)	6668.1	4.56(4.39)
oral candidiasis	33	10.23(7.26, 14.41)	10.21(7.32, 14.25)	271.68	3.34(2.85)	148	19.28(16.37, 22.7)	19.21(16.42, 22.47)	2488.85	4.23(3.99)
laryngitis	15	5.82(3.5, 9.66)	5.81(3.49, 9.67)	59.48	2.53(1.82)	53	8.34(6.36, 10.94)	8.33(6.33, 10.96)	338.04	3.04(2.66)
oesophageal candidiasis	4	4.47(1.67, 11.92)	4.47(1.68, 11.91)	10.72	2.15(0.89)	16	6.78(4.14, 11.09)	6.77(4.15, 11.05)	78	2.75(2.06)
oral infection	4	4.16(1.56, 11.12)	4.16(1.56, 11.08)	9.58	2.05(0.79)
bronchitis	42	2.68(1.98, 3.62)	2.67(1.99, 3.58)	43.9	1.42(0.98)	91	2.08(1.69, 2.56)	2.08(1.71, 2.53)	50.9	1.05(0.76)
pharyngitis	7	2.33(1.11, 4.9)	2.33(1.11, 4.91)	5.32	1.22(0.22)
pneumonia	134	1.65(1.39, 1.95)	1.64(1.37, 1.96)	33.59	0.71(0.47)	738	3.59(3.33, 3.86)	3.54(3.27, 3.83)	1343.63	1.82(1.71)
oropharyngeal candidiasis						18	32.31(20.15, 51.81)	32.29(20.17, 51.68)	522.51	4.95(4.29)
fungal pharyngitis						3	13.31(4.25, 41.69)	13.31(4.27, 41.48)	33.53	3.71(2.28)
infective exacerbation of chronic obstructive airways disease						5	12.47(5.15, 30.18)	12.47(5.16, 30.12)	51.84	3.62(2.45)
oral fungal infection						14	9.08(5.36, 15.39)	9.08(5.35, 15.41)	99.39	3.17(2.43)
lower respiratory tract infection bacterial						3	7.72(2.47, 24.08)	7.72(2.48, 24.06)	17.36	2.94(1.51)
fungal oesophagitis						3	7.3(2.34, 22.78)	7.3(2.34, 22.75)	16.16	2.86(1.43)
atypical mycobacterial infection						6	6.77(3.03, 15.12)	6.77(3.03, 15.12)	29.22	2.75(1.67)
mycobacterium avium complex infection						9	4.83(2.51, 9.3)	4.83(2.53, 9.22)	27.13	2.26(1.37)
coronavirus infection						39	4.75(3.46, 6.51)	4.74(3.46, 6.49)	114.51	2.24(1.79)
pneumonia pneumococcal						3	3.37(1.09, 10.49)	3.37(1.08, 10.5)	4.99	1.75(0.33)
parainfluenzae virus infection						4	2.9(1.09, 7.75)	2.9(1.09, 7.73)	4.96	1.53(0.26)
lower respiratory tract infection						72	2.17(1.72, 2.74)	2.17(1.72, 2.75)	45.25	1.11(0.78)
immune system disorders
multiple allergies	17	6.9(4.28, 11.12)	6.9(4.31, 11.04)	85.23	2.78(2.11)	23	4.11(2.73, 6.2)	4.11(2.72, 6.2)	53.85	2.03(1.45)
sarcoidosis	4	3.28(1.23, 8.75)	3.28(1.23, 8.74)	6.32	1.71(0.44)
investigations
total lung capacity abnormal	8	53.04(26.1, 107.78)	53.01(26.18, 107.35)	390.11	5.66(4.7)
body height decreased	38	18.52(13.44, 25.52)	18.48(13.51, 25.29)	618.26	4.19(3.73)
total lung capacity decreased	8	15.81(7.87, 31.77)	15.8(7.8, 32)	109.41	3.96(3.01)	10	8.91(4.77, 16.62)	8.9(4.75, 16.66)	69.31	3.14(2.28)
oxygen saturation abnormal	11	10.73(5.93, 19.44)	10.73(5.96, 19.32)	96.1	3.41(2.59)	11	4.88(2.7, 8.83)	4.88(2.71, 8.79)	33.7	2.28(1.46)
pulmonary function test decreased	12	10.54(5.97, 18.6)	10.53(5.96, 18.59)	102.55	3.38(2.6)	10	3.07(1.65, 5.72)	3.07(1.64, 5.75)	13.94	1.62(0.76)
pulmonary function test abnormal	3	5.45(1.75, 16.93)	5.44(1.75, 16.96)	10.83	2.44(1.02)
urine analysis abnormal	3	4.74(1.52, 14.72)	4.74(1.52, 14.77)	8.8	2.24(0.82)
breath sounds abnormal	6	3.85(1.73, 8.59)	3.85(1.72, 8.6)	12.62	1.94(0.87)
oxygen saturation decreased	71	3.84(3.04, 4.85)	3.83(3.03, 4.85)	147.91	1.93(1.6)	140	3.42(2.9, 4.04)	3.41(2.92, 3.99)	237.89	1.77(1.53)
blood pressure abnormal	13	2.09(1.21, 3.6)	2.09(1.21, 3.62)	7.39	1.06(0.31)
heart rate increased	37	1.47(1.06, 2.03)	1.47(1.07, 2.01)	5.49	0.55(0.09)	122	2.04(1.71, 2.44)	2.04(1.71, 2.43)	64.57	1.03(0.77)
biopsy lung						4	18.66(6.92, 50.35)	18.66(6.87, 50.7)	65.17	4.19(2.9)
inspiratory capacity decreased						3	15.28(4.87, 47.93)	15.27(4.9, 47.59)	39.19	3.9(2.47)
emergency care examination						4	13.91(5.17, 37.4)	13.9(5.22, 37.04)	47	3.77(2.49)
oxygen consumption decreased						4	9.55(3.56, 25.6)	9.54(3.58, 25.42)	30.2	3.24(1.96)
po2 decreased						3	9.04(2.89, 28.22)	9.04(2.9, 28.18)	21.18	3.16(1.73)
coronavirus test positive						11	8.41(4.64, 15.24)	8.41(4.67, 15.14)	70.96	3.06(2.24)
sputum abnormal						3	7.58(2.43, 23.66)	7.58(2.43, 23.63)	16.97	2.91(1.49)
spirometry abnormal						3	5.51(1.77, 17.14)	5.51(1.77, 17.17)	10.98	2.45(1.03)
carbon dioxide increased						4	4.71(1.76, 12.59)	4.71(1.77, 12.55)	11.61	2.23(0.96)
product residue present						25	4.29(2.9, 6.36)	4.29(2.9, 6.35)	62.68	2.09(1.54)
colonoscopy						6	4.15(1.86, 9.26)	4.15(1.86, 9.27)	14.27	2.05(0.97)
oxygen consumption increased						5	2.6(1.08, 6.26)	2.6(1.08, 6.28)	4.91	1.38(0.22)
urine output decreased						11	2.52(1.39, 4.55)	2.52(1.4, 4.54)	10.01	1.33(0.51)
catheterisation cardiac						6	2.34(1.05, 5.21)	2.34(1.05, 5.23)	4.57	1.22(0.15)
intraocular pressure increased						17	2.33(1.45, 3.76)	2.33(1.46, 3.73)	12.92	1.22(0.55)
heart rate irregular						21	1.6(1.04, 2.46)	1.6(1.04, 2.46)	4.72	0.68(0.07)
nervous system disorders
essential tremor	3	11.92(3.82, 37.17)	11.91(3.82, 37.12)	29.68	3.56(2.14)
speech disorder	39	3.3(2.41, 4.52)	3.29(2.4, 4.5)	62.18	1.72(1.27)
taste disorder	31	2.91(2.04, 4.14)	2.91(2.04, 4.14)	38.67	1.54(1.04)	69	3.3(2.6, 4.18)	3.3(2.61, 4.18)	109.86	1.72(1.38)
memory impairment	95	2.62(2.14, 3.2)	2.61(2.15, 3.18)	94.22	1.38(1.09)
tremor	65	1.83(1.44, 2.34)	1.83(1.45, 2.32)	24.41	0.87(0.52)	131	1.42(1.19, 1.68)	1.42(1.19, 1.69)	16.09	0.5(0.26)
ageusia	12	1.8(1.02, 3.17)	1.8(1.02, 3.18)	4.23	0.84(0.06)	51	3.37(2.56, 4.44)	3.37(2.56, 4.43)	84.67	1.75(1.35)
cerebrovascular accident	44	1.36(1.01, 1.83)	1.36(1.01, 1.82)	4.26	0.45(0.02)	145	1.83(1.56, 2.16)	1.83(1.56, 2.14)	54.33	0.87(0.63)
vocal cord paralysis						4	3.81(1.43, 10.18)	3.81(1.43, 10.15)	8.25	1.92(0.66)
dysgeusia						88	2.19(1.78, 2.71)	2.19(1.77, 2.72)	56.91	1.13(0.83)
psychiatric disorders
panic reaction	14	8.85(5.23, 14.97)	8.84(5.21, 15.01)	96.61	3.13(2.4)	10	2.57(1.38, 4.79)	2.57(1.37, 4.81)	9.57	1.36(0.5)
panic disorder	6	7.17(3.21, 16)	7.17(3.21, 16.01)	31.65	2.83(1.76)
frustration tolerance decreased	14	4.45(2.63, 7.52)	4.45(2.62, 7.55)	37.27	2.15(1.42)
nervousness	42	4.27(3.15, 5.78)	4.26(3.17, 5.72)	104.35	2.09(1.65)	79	3(2.41, 3.75)	3(2.42, 3.72)	104.83	1.58(1.26)
near death experience	7	3.62(1.73, 7.61)	3.62(1.72, 7.62)	13.25	1.85(0.85)	18	5.12(3.22, 8.13)	5.11(3.19, 8.18)	59.15	2.35(1.69)
panic attack	16	2.06(1.26, 3.36)	2.06(1.26, 3.36)	8.68	1.04(0.35)
sleep disorder due to a general medical condition						19	1.6(1.02, 2.51)	1.6(1.02, 2.51)	4.23	0.67(0.04)
renal and urinary disorders
urine flow decreased	5	11.47(4.75, 27.68)	11.47(4.75, 27.71)	47.29	3.51(2.34)	19	17.76(11.26, 27.99)	17.75(11.31, 27.86)	293.1	4.12(3.48)
urinary tract disorder	6	5.15(2.31, 11.49)	5.15(2.31, 11.5)	19.97	2.36(1.29)	10	3.49(1.87, 6.5)	3.49(1.86, 6.53)	17.68	1.8(0.94)
micturition disorder	4	4.88(1.83, 13.02)	4.88(1.83, 13)	12.27	2.28(1.01)	15	7.36(4.43, 12.24)	7.36(4.42, 12.25)	81.58	2.87(2.16)
dysuria	16	1.92(1.18, 3.14)	1.92(1.18, 3.13)	7.03	0.94(0.25)	106	5.07(4.19, 6.14)	5.06(4.16, 6.16)	343.17	2.33(2.06)
pollakiuria	17	1.77(1.1, 2.85)	1.77(1.11, 2.83)	5.72	0.82(0.16)	72	2.98(2.37, 3.76)	2.98(2.36, 3.77)	94.27	1.57(1.24)
urinary retention						187	9.58(8.29, 11.07)	9.54(8.32, 10.94)	1411.96	3.24(3.03)
bladder pain						9	4.8(2.49, 9.24)	4.8(2.51, 9.17)	26.86	2.25(1.36)
urinary hesitation						5	4.02(1.67, 9.68)	4.02(1.66, 9.71)	11.27	2(0.84)
nocturia						19	2.48(1.58, 3.89)	2.48(1.58, 3.89)	16.74	1.31(0.67)
micturition urgency						14	2.09(1.24, 3.54)	2.09(1.23, 3.55)	7.96	1.06(0.33)
gastrointestinal disorders
oral mucosal exfoliation	3	10.06(3.23, 31.35)	10.06(3.23, 31.35)	24.26	3.32(1.9)	3	3.67(1.18, 11.41)	3.67(1.18, 11.44)	5.8	1.87(0.45)
tongue erythema	3	9.34(3, 29.11)	9.34(3, 29.11)	22.17	3.21(1.79)	8	9.67(4.82, 19.44)	9.67(4.78, 19.58)	61.39	3.26(2.31)
lip pain	5	7.69(3.19, 18.54)	7.69(3.18, 18.58)	28.91	2.93(1.78)	10	5.97(3.2, 11.12)	5.97(3.19, 11.18)	40.99	2.57(1.71)
tongue discolouration	4	5.74(2.15, 15.32)	5.73(2.15, 15.27)	15.56	2.51(1.25)	19	9.96(6.33, 15.66)	9.95(6.34, 15.62)	150.97	3.3(2.66)
tongue discomfort	6	4.04(1.81, 9)	4.04(1.81, 9.02)	13.66	2.01(0.94)	18	4.53(2.85, 7.2)	4.53(2.83, 7.25)	49.13	2.17(1.52)
oral discomfort	10	3.18(1.71, 5.92)	3.18(1.7, 5.95)	14.91	1.67(0.81)	55	6.86(5.26, 8.95)	6.86(5.21, 9.03)	272.52	2.77(2.39)
oral pain	15	2.71(1.63, 4.49)	2.7(1.62, 4.49)	16.07	1.43(0.72)	69	5.02(3.96, 6.36)	5.01(3.96, 6.34)	220.04	2.32(1.98)
swollen tongue	14	2.34(1.38, 3.95)	2.34(1.38, 3.97)	10.67	1.22(0.49)	46	2.84(2.12, 3.79)	2.83(2.11, 3.8)	54.43	1.5(1.09)
dry mouth	31	1.69(1.19, 2.4)	1.69(1.19, 2.4)	8.66	0.75(0.25)	130	2.85(2.4, 3.39)	2.85(2.39, 3.4)	155.39	1.51(1.26)
coating in mouth						14	33.75(19.75, 57.69)	33.74(19.88, 57.28)	424.96	5.01(4.27)
tongue coated						16	19.38(11.8, 31.85)	19.38(11.87, 31.63)	271.59	4.24(3.54)
angina bullosa haemorrhagica						3	13.99(4.46, 43.87)	13.99(4.49, 43.6)	35.51	3.78(2.35)
oesophageal discomfort						4	10.83(4.04, 29.08)	10.83(4.06, 28.86)	35.17	3.42(2.14)
tongue blistering						11	9.14(5.04, 16.57)	9.14(5.08, 16.46)	78.77	3.18(2.35)
oral mucosal discolouration						3	8.78(2.81, 27.42)	8.78(2.82, 27.37)	20.44	3.12(1.69)
oral mucosal eruption						9	8.43(4.37, 16.27)	8.43(4.33, 16.42)	58.25	3.06(2.16)
tongue dry						5	7.03(2.92, 16.97)	7.03(2.91, 16.98)	25.63	2.8(1.64)
lip disorder						7	6.59(3.13, 13.87)	6.59(3.13, 13.88)	32.89	2.71(1.7)
teeth brittle						5	6.53(2.71, 15.74)	6.53(2.7, 15.77)	23.18	2.7(1.53)
tongue haemorrhage						4	6.17(2.3, 16.5)	6.17(2.32, 16.44)	17.17	2.61(1.34)
saliva altered						3	6.01(1.93, 18.72)	6.01(1.93, 18.73)	12.42	2.58(1.16)
tooth discolouration						7	5.76(2.74, 12.12)	5.76(2.74, 12.13)	27.3	2.52(1.51)
lip discolouration						4	5.67(2.12, 15.17)	5.67(2.13, 15.11)	15.27	2.49(1.22)
lip exfoliation						4	5.16(1.93, 13.81)	5.16(1.94, 13.75)	13.34	2.36(1.09)
retching						59	4.92(3.81, 6.36)	4.92(3.81, 6.35)	182.84	2.29(1.92)
glossitis						9	4.85(2.52, 9.35)	4.85(2.54, 9.26)	27.34	2.27(1.37)
chapped lips						11	4.6(2.54, 8.32)	4.6(2.56, 8.28)	30.8	2.19(1.38)
oral mucosal blistering						19	4.59(2.92, 7.21)	4.59(2.92, 7.2)	52.99	2.19(1.56)
gingival discomfort						3	4.52(1.45, 14.06)	4.52(1.45, 14.09)	8.17	2.17(0.75)
tongue disorder						14	4.06(2.4, 6.86)	4.06(2.39, 6.89)	32.05	2.01(1.28)
oral disorder						17	3.98(2.47, 6.41)	3.98(2.49, 6.37)	37.67	1.99(1.32)
cheilitis						9	3.48(1.81, 6.7)	3.48(1.82, 6.64)	15.81	1.79(0.9)
tongue ulceration						6	3.24(1.45, 7.21)	3.23(1.45, 7.21)	9.22	1.69(0.62)
oral mucosal erythema						3	3.16(1.02, 9.83)	3.16(1.01, 9.85)	4.42	1.66(0.24)
lip blister						5	3.08(1.28, 7.41)	3.08(1.27, 7.44)	6.98	1.62(0.46)
gingival pain						12	2.88(1.63, 5.08)	2.88(1.63, 5.08)	14.66	1.52(0.74)
glossodynia						41	2.63(1.93, 3.57)	2.63(1.92, 3.6)	41.13	1.39(0.95)
hypoaesthesia oral						20	2.41(1.55, 3.74)	2.41(1.57, 3.71)	16.45	1.27(0.65)
odynophagia						8	2.33(1.16, 4.66)	2.33(1.17, 4.63)	6.04	1.22(0.27)
mouth swelling						9	1.99(1.03, 3.82)	1.99(1.04, 3.8)	4.4	0.99(0.09)
lip swelling						36	1.88(1.35, 2.6)	1.88(1.35, 2.62)	14.72	0.91(0.44)
paraesthesia oral						15	1.7(1.02, 2.82)	1.7(1.02, 2.83)	4.29	0.76(0.05)
stomatitis						63	1.51(1.18, 1.93)	1.51(1.17, 1.95)	10.8	0.59(0.24)
vascular disorders
arteriosclerosis	5	2.42(1.01, 5.83)	2.42(1, 5.85)	4.17	1.28(0.12)
arterial disorder						4	4.45(1.66, 11.89)	4.45(1.67, 11.86)	10.63	2.15(0.88)
aneurysm						11	3.99(2.21, 7.22)	3.99(2.22, 7.18)	24.52	1.99(1.17)
arterial occlusive disease						8	2.12(1.06, 4.24)	2.12(1.07, 4.21)	4.7	1.08(0.14)
neoplasms benign, malignant and unspecified (incl cysts and polyps)
lung neoplasm malignant	50	2.61(1.97, 3.44)	2.6(1.98, 3.42)	49.2	1.38(0.98)	205	5.73(4.99, 6.58)	5.7(4.97, 6.54)	789.85	2.5(2.3)
neoplasm malignant	37	1.46(1.06, 2.01)	1.46(1.07, 2)	5.31	0.54(0.08)	95	1.83(1.5, 2.24)	1.83(1.5, 2.23)	35.82	0.87(0.58)
lung carcinoma cell type unspecified recurrent						4	9.74(3.63, 26.12)	9.74(3.66, 25.95)	30.94	3.27(1.99)
small cell lung cancer						7	7.23(3.43, 15.23)	7.23(3.43, 15.23)	37.21	2.84(1.84)
lung carcinoma cell type unspecified stage iii						7	6.94(3.3, 14.62)	6.94(3.3, 14.62)	35.27	2.78(1.78)
lung neoplasm						7	4.61(2.19, 9.7)	4.61(2.19, 9.71)	19.69	2.2(1.2)
lung carcinoma cell type unspecified stage iv						11	2.93(1.62, 5.3)	2.93(1.63, 5.28)	13.94	1.55(0.73)
brain neoplasm malignant						11	2.41(1.33, 4.36)	2.41(1.34, 4.34)	9.05	1.27(0.45)
throat cancer						10	2.31(1.24, 4.3)	2.31(1.23, 4.33)	7.43	1.21(0.35)
reproductive system and breast disorders
prostatomegaly	4	4.07(1.52, 10.86)	4.07(1.53, 10.84)	9.22	2.02(0.75)
benign prostatic hyperplasia						7	2.71(1.29, 5.7)	2.71(1.29, 5.71)	7.53	1.44(0.43)
metabolism and nutrition disorders
hyperphagia	3	3.36(1.08, 10.42)	3.36(1.08, 10.47)	4.95	1.74(0.33)
lactose intolerance						5	3.02(1.25, 7.26)	3.02(1.25, 7.3)	6.71	1.59(0.43)
musculoskeletal and connective tissue disorders
back pain						218	1.52(1.33, 1.73)	1.51(1.32, 1.73)	38.18	0.6(0.41)
muscle spasms	57	1.37(1.06, 1.78)	1.37(1.06, 1.77)	5.74	0.46(0.08)
